# Supplementary material for: Sense-antisense pairs in mammals: functional and evolutionary considerations
Source: Genome Biol. 2007 Mar 19;8(3):R40. doi: 10.1186/gb-2007-8-3-r40 (PMC1868933; doi:10.1186/gb-2007-8-3-r40)
Supplement: Additional data file 1 — Representative GenBank entries for all S-AS pairs in both human and mouse. [file gb-2007-8-3-r40-S1.xls]

## Sheet: Mouse
Additional data file 1. Lists of two representative GenBank cDNA ID entries for all S-AS pairs for mouse. * in column I represents those pairs also identified by Katayama et al. (2005)
chr1	E.2303	BU925332	lc.27903	EST	BC068230	lc.27904	mRNA
chr1	E.2304	AK084252	lc.27917	mRNA	BB644586	lc.27919	EST
chr1	E.2305	AB070619	lc.27922	mRNA	BE980593	lc.27927	EST
chr1	E.2306	AK079468	lc.27936	mRNA	BE955550	lc.27941	EST
chr1	E.2307	BX511739	lc.27966	EST	AK003573	lc.27985	mRNA
chr1	E.2308	BB642365	lc.27967	EST	AK076637	lc.27988	mRNA
chr1	E.2309	BE988747	lc.27974	EST	AK085726	lc.27995	mRNA
chr1	E.2310	AK018093	lc.28007	mRNA	BF719242	lc.28009	EST
chr1	E.2311	AK034391	lc.28015	mRNA	BB641842	lc.28019	EST
chr1	E.2312	BC049276	lc.28020	mRNA	AW491648	lc.28024	EST
chr1	E.2313	BU756375	lc.28030	EST	BC053387	lc.28031	mRNA
chr1	E.2314	AK083958	lc.28037	mRNA	CF925997	lc.28038	EST
chr1	E.2315	AA117367	lc.28039	EST	AY029764	lc.28040	mRNA
chr1	E.2316	AW122766	lc.28042	EST	AK031225	lc.28043	mRNA
chr1	E.2317	AW012612	lc.28044	EST	BC004045	lc.28045	mRNA
chr1	E.2318	AK053277	lc.28059	mRNA	BF460644	lc.28060	EST
chr1	E.2319	CN837605	lc.28074	EST	AK031102	lc.28076	mRNA
chr1	E.2320	AW826063	lc.28080	EST	AK050923	lc.28081	mRNA	*
chr1	E.2321	Y17850	lc.28096	mRNA	BE981553	lc.28100	EST
chr1	E.2322	BB862386	lc.28104	EST	AK034407	lc.28105	mRNA	*
chr1	E.2323	CB844996	lc.28111	EST	AK020304	lc.28113	mRNA
chr1	E.2324	AK015632	lc.28123	mRNA	CN667612	lc.28124	EST
chr1	E.2325	BC059813	lc.28135	mRNA	BI134515	lc.28140	EST
chr1	E.2326	AW496071	lc.28158	EST	AF263836	lc.28166	mRNA
chr1	E.2327	CD775922	lc.28172	EST	BC055294	lc.28173	mRNA
chr1	E.2328	BC003933	lc.28203	mRNA	AW060953	lc.28207	EST
chr1	E.2329	BY733181	lc.28232	EST	AK076972	lc.28233	mRNA
chr1	E.2330	BQ176272	lc.28248	EST	U84411	lc.28250	mRNA
chr1	E.2331	BE864957	lc.28261	EST	AK029494	lc.28267	mRNA
chr1	E.2332	BE948371	lc.28284	EST	AK030088	lc.28286	mRNA
chr1	E.2333	AK036115	lc.28300	mRNA	BB628833	lc.28306	EST
chr1	E.2334	BX515175	lc.28308	EST	BC019430	lc.28311	mRNA
chr1	E.2335	AK014043	lc.28316	mRNA	BI557018	lc.28317	EST
chr1	E.2336	AK082264	lc.28325	mRNA	CB289955	lc.28326	EST
chr1	E.2337	AI536383	lc.28350	EST	BC068283	lc.28351	mRNA
chr1	E.2338	BB615572	lc.28361	EST	BC046969	lc.28365	mRNA
chr1	E.2339	AF216963	lc.28366	mRNA	CF352567	lc.28369	EST
chr1	E.2340	BY702296	lc.28378	EST	BC023221	lc.28379	mRNA
chr1	E.2341	AK052512	lc.28382	mRNA	BM943605	lc.28385	EST	*
chr1	E.2342	AK016893	lc.28393	mRNA	BY239630	lc.28395	EST	*
chr1	E.2343	BF472661	lc.28410	EST	BC002137	lc.28411	mRNA
chr1	E.2344	BX634918	lc.28423	EST	AB053217	lc.28425	mRNA
chr1	E.2345	BC055393	lc.28450	mRNA	BG797934	lc.28455	EST
chr1	E.2346	CB057047	lc.28459	EST	AK042997	lc.28460	mRNA
chr1	E.2347	CN833435	lc.28463	EST	AK014322	lc.28470	mRNA
chr1	E.2348	BU788478	lc.28476	EST	AK013739	lc.28477	mRNA
chr1	E.2349	AU255052	lc.28480	EST	AK046415	lc.28482	mRNA
chr1	E.2350	U77969	lc.28489	mRNA	BF455797	lc.28491	EST
chr1	E.2351	BC050812	lc.28499	mRNA	BF455669	lc.28501	EST
chr1	E.2352	AK036610	lc.28540	mRNA	CN699247	lc.28542	EST	*
chr1	E.2353	AK053590	lc.28552	mRNA	BB665217	lc.28553	EST
chr1	E.2354	AK009082	lc.28556	mRNA	BQ033297	lc.28557	EST
chr1	E.2355	BC006931	lc.28565	mRNA	AI847870	lc.28567	EST
chr1	E.2356	BY343394	lc.28568	EST	BC051119	lc.28572	mRNA
chr1	E.2357	AK051665	lc.28575	mRNA	BU788687	lc.28576	EST
chr1	E.2358	BC052318	lc.28593	mRNA	BU522694	lc.28596	EST
chr1	E.2359	U40796	lc.28608	mRNA	BE950479	lc.28612	EST
chr1	E.2360	BC034850	lc.28655	mRNA	BF461135	lc.28660	EST
chr1	E.2361	AI153269	lc.28671	EST	AK079434	lc.28672	mRNA
chr1	E.2362	AW495334	lc.28675	EST	L00923	lc.28676	mRNA
chr1	E.2363	AK084855	lc.28682	mRNA	BX520657	lc.28687	EST
chr1	E.2364	BE980856	lc.28699	EST	BC016598	lc.28700	mRNA
chr1	E.2365	BQ031152	lc.28701	EST	AK035995	lc.28702	mRNA
chr1	E.2366	BB647297	lc.28703	EST	U27295	lc.28704	mRNA
chr1	E.2367	BC058172	lc.28717	mRNA	AI449759	lc.28720	EST
chr1	E.2368	BE993801	lc.28738	EST	AK081148	lc.28739	mRNA
chr1	E.2369	BF463874	lc.28750	EST	AB037890	lc.28752	mRNA
chr1	E.2370	BC062129	lc.28755	mRNA	BE995563	lc.28760	EST
chr1	E.2371	W98741	lc.28762	EST	BC016400	lc.28764	mRNA
chr1	E.2372	U01138	lc.28765	mRNA	BE951942	lc.28770	EST
chr1	E.2373	BF470750	lc.28772	EST	BC038341	lc.28774	mRNA
chr1	E.2374	AK050196	lc.28776	mRNA	BB249796	lc.28777	EST
chr1	E.2375	CA319038	lc.28779	EST	AK016403	lc.28782	mRNA
chr1	E.2376	AK046727	lc.28802	mRNA	BY263347	lc.28809	EST	*
chr1	E.2377	BC021879	lc.28817	mRNA	AA930927	lc.28820	EST
chr1	E.2378	BC052742	lc.28824	mRNA	BF318491	lc.28825	EST
chr1	E.2379	CN696547	lc.28833	EST	BC049991	lc.28834	mRNA
chr1	E.2380	AK008059	lc.28835	mRNA	BE983115	lc.28836	EST
chr1	E.2381	AW049507	lc.28847	EST	U27457	lc.28848	mRNA	*
chr1	E.2382	BB631179	lc.28853	EST	BC049806	lc.28854	mRNA
chr1	E.2383	BC029223	lc.28862	mRNA	CB067974	lc.28865	EST
chr1	E.2384	BC049955	lc.28869	mRNA	BY220609	lc.28872	EST
chr1	E.2385	CD776064	lc.28876	EST	AK036650	lc.28877	mRNA
chr1	E.2386	BC055814	lc.28879	mRNA	BE983902	lc.28882	EST
chr1	E.2387	BB641546	lc.28884	EST	AK076617	lc.28886	mRNA
chr1	E.2388	AK044216	lc.28910	mRNA	BX529295	lc.28912	EST
chr1	E.2389	U78048	lc.28914	mRNA	BI133715	lc.28918	EST
chr1	E.2390	AK011534	lc.28924	mRNA	BG262059	lc.28927	EST
chr1	E.2391	CO044529	lc.28932	EST	AK029991	lc.28936	mRNA
chr1	E.2392	BB633791	lc.28937	EST	AK079620	lc.28938	mRNA
chr1	E.2393	AK010199	lc.28953	mRNA	BE995991	lc.28954	EST
chr1	E.2394	BC056345	lc.28958	mRNA	CD803283	lc.28960	EST	*
chr1	E.2395	BC002266	lc.28978	mRNA	BU756702	lc.28979	EST
chr1	E.2396	AY512958	lc.28997	mRNA	CA880387	lc.28991	EST
chr1	E.2397	AK049451	lc.29013	mRNA	BE993624	lc.29008	EST
chr1	E.2398	CD549587	lc.29033	EST	BC032934	lc.29034	mRNA
chr1	E.2399	AB009673	lc.29037	mRNA	AI840665	lc.29041	EST
chr1	E.2400	BE986620	lc.29047	EST	AK016612	lc.29048	mRNA
chr1	E.2401	BY223622	lc.29051	EST	BC040794	lc.29055	mRNA
chr1	E.2402	BE993059	lc.29068	EST	AK011433	lc.29069	mRNA
chr1	E.2403	AK079350	lc.29074	mRNA	BE950574	lc.29075	EST	*
chr1	E.2404	BE690349	lc.29082	EST	BC063098	lc.29083	mRNA
chr1	E.2405	AI326979	lc.29092	EST	BC056455	lc.29094	mRNA
chr1	E.2406	BE947385	lc.29100	EST	AK087063	lc.29101	mRNA
chr1	E.2407	M21041	lc.29111	mRNA	BY735113	lc.29119	EST	*
chr1	E.2408	CO044654	lc.29126	EST	AK037154	lc.29127	mRNA
chr1	E.2409	AI098066	lc.29145	EST	BC027412	lc.29146	mRNA
chr1	E.2410	BB645057	lc.29179	EST	AK089078	lc.29182	mRNA
chr1	E.2411	BC039925	lc.29199	mRNA	BE983872	lc.29201	EST
chr1	E.2412	BB650369	lc.29203	EST	AK090135	lc.29204	mRNA	*
chr1	E.2413	BQ032103	lc.29209	EST	BC068125	lc.29210	mRNA
chr1	E.2414	AK084021	lc.29214	mRNA	AW494959	lc.29215	EST
chr1	E.2415	AK014283	lc.29228	mRNA	AW457402	lc.29229	EST
chr1	E.2416	AK011784	lc.29230	mRNA	AI526960	lc.29234	EST
chr1	E.2417	AA939921	lc.29242	EST	X12521	lc.29244	mRNA
chr1	E.2418	BG795853	lc.29253	EST	BC052740	lc.29254	mRNA
chr1	E.2419	BY086657	lc.29264	EST	BC031795	lc.29265	mRNA
chr1	E.2420	AW493921	lc.29291	EST	BC060118	lc.29292	mRNA
chr1	E.2421	CK129425	lc.29295	EST	BC048821	lc.29296	mRNA
chr1	E.2422	BC061470	lc.29298	mRNA	AI043075	lc.29300	EST
chr1	E.2423	M89800	lc.29309	mRNA	BB113845	lc.29310	EST
chr1	E.2424	AK080815	lc.29314	mRNA	AW049412	lc.29316	EST
chr1	E.2425	AK039545	lc.29323	mRNA	CK332637	lc.29324	EST
chr1	E.2426	BX529744	lc.29329	EST	BC028815	lc.29331	mRNA
chr1	E.2427	BG297001	lc.29335	EST	BC056488	lc.29336	mRNA
chr1	E.2428	BC028999	lc.29342	mRNA	AW491660	lc.29343	EST
chr1	E.2429	BF583108	lc.29344	EST	M13444	lc.29345	mRNA
chr1	E.2430	BC011090	lc.29348	mRNA	BE982439	lc.29351	EST
chr1	E.2431	AA882045	lc.29368	EST	BC060598	lc.29371	mRNA
chr1	E.2432	BQ943353	lc.29390	EST	AK087798	lc.29393	mRNA
chr1	E.2433	AI987839	lc.29396	EST	AK012154	lc.29399	mRNA
chr1	E.2434	AK012088	lc.29404	mRNA	BF467554	lc.29410	EST
chr1	E.2435	BE371703	lc.29417	EST	BC054111	lc.29420	mRNA
chr1	E.2436	BI853597	lc.29425	EST	BC025226	lc.29427	mRNA
chr1	E.2437	BE989829	lc.29437	EST	BC027304	lc.29438	mRNA
chr1	E.2438	CO039651	lc.29444	EST	AK122347	lc.29445	mRNA
chr1	E.2439	AK049778	lc.29452	mRNA	BB645806	lc.29455	EST
chr1	E.2440	BU055414	lc.29461	EST	X69722	lc.29462	mRNA
chr1	E.2441	AK076751	lc.29463	mRNA	BY725423	lc.29468	EST
chr1	E.2442	BC031154	lc.29487	mRNA	BE985490	lc.29490	EST
chr1	E.2443	AK021349	lc.29491	mRNA	AI851732	lc.29492	EST
chr1	E.2444	BF464947	lc.29501	EST	BC069832	lc.29502	mRNA
chr1	E.2445	BY255869	lc.29511	EST	AK017173	lc.29512	mRNA
chr1	E.2446	AW123753	lc.29518	EST	BC034634	lc.29520	mRNA
chr1	E.2447	BG090230	lc.29524	EST	BC034113	lc.29526	mRNA
chr1	E.2448	AI595720	lc.29534	EST	BC023456	lc.29532	mRNA
chr1	E.2449	BC020041	lc.29541	mRNA	AI847671	lc.29545	EST
chr1	E.2450	BC012952	lc.29546	mRNA	CK332756	lc.29548	EST
chr1	E.2451	AK081368	lc.29560	mRNA	BF466447	lc.29564	EST
chr1	E.2452	BC031187	lc.29566	mRNA	W29972	lc.29568	EST
chr1	E.2453	AA267349	lc.29569	EST	AK079553	lc.29572	mRNA
chr1	E.2454	BE992161	lc.29574	EST	BC005460	lc.29575	mRNA
chr1	E.2455	X56135	lc.29583	mRNA	BY355399	lc.29585	EST
chr1	E.2456	AK031180	lc.29593	mRNA	CN666174	lc.29594	EST
chr1	E.2457	AK045911	lc.29621	mRNA	BE629324	lc.29623	EST
chr1	E.2458	CN537696	lc.29624	EST	BC039279	lc.29626	mRNA
chr1	E.2459	AF228679	lc.29636	mRNA	BU694500	lc.29640	EST	*
chr1	E.2460	BC049122	lc.29641	mRNA	BE988258	lc.29645	EST
chr1	E.2461	M24086	lc.29647	mRNA	BE985376	lc.29650	EST
chr1	E.2462	BU935576	lc.29671	EST	AK030912	lc.29672	mRNA
chr1	E.2463	CK331101	lc.29674	EST	BC057309	lc.29675	mRNA
chr1	E.2464	BF715530	lc.29685	EST	BC049804	lc.29686	mRNA
chr1	E.2465	BC034733	lc.29689	mRNA	BE947100	lc.29692	EST
chr1	E.2466	AK046523	lc.29694	mRNA	BY752535	lc.29696	EST	*
chr1	E.2467	AK036063	lc.29706	mRNA	BE945569	lc.29707	EST
chr1	E.2468	CF910324	lc.29726	EST	BC005491	lc.29727	mRNA
chr1	E.2469	BC016117	lc.29750	mRNA	BE980376	lc.29755	EST
chr1	E.2470	BC062819	lc.29756	mRNA	BE654469	lc.29757	EST
chr1	E.2471	BC021389	lc.29758	mRNA	AI594179	lc.29762	EST
chr1	E.2472	AK014457	lc.29777	mRNA	BB642579	lc.29779	EST
chr1	E.2473	BE982283	lc.29797	EST	BC003439	lc.29798	mRNA
chr1	E.2474	CF901764	lc.29806	EST	AK077805	lc.29808	mRNA
chr1	E.2475	BC010969	lc.29821	mRNA	AV150655	lc.29824	EST	*
chr1	E.2476	AI842201	lc.29829	EST	AK083095	lc.29830	mRNA
chr1	E.2477	AK086911	lc.29837	mRNA	AW494693	lc.29839	EST
chr1	E.2478	BY709472	lc.29846	EST	AK129063	lc.29849	mRNA	*
chr1	E.2479	CA567085	lc.29855	EST	BC027788	lc.29856	mRNA
chr1	E.2480	AK028072	lc.29859	mRNA	CB059017	lc.29862	EST
chr1	E.2481	BC030069	lc.29873	mRNA	AW494966	lc.29875	EST
chr1	E.2482	BQ886651	lc.29888	EST	BC066042	lc.29884	mRNA	*
chr1	E.2483	BB641296	lc.29910	EST	AY461596	lc.29913	mRNA
chr1	E.2484	BF466249	lc.29918	EST	BC034088	lc.29919	mRNA
chr1	E.2485	BY733022	lc.29921	EST	AK129140	lc.29923	mRNA	*
chr1	E.2486	BB662114	lc.29930	EST	U79523	lc.29931	mRNA
chr1	E.2487	AK034475	lc.29957	mRNA	BF722630	lc.29960	EST
chr1	E.2488	BE987868	lc.29961	EST	AK047966	lc.29962	mRNA
chr1	E.2489	AK035724	lc.29975	mRNA	BB620217	lc.29979	EST
chr1	E.2490	AK046562	lc.29985	mRNA	AI853680	lc.29992	EST
chr1	E.2491	BC059254	lc.29995	mRNA	BE985863	lc.30000	EST
chr1	E.2492	AW049862	lc.30013	EST	AK042799	lc.30014	mRNA
chr1	E.2493	AW490163	lc.30017	EST	U10119	lc.30018	mRNA
chr1	E.2494	AW488468	lc.30053	EST	AK033983	lc.30054	mRNA
chr1	E.2495	AK034061	lc.30063	mRNA	AW490562	lc.30065	EST
chr1	E.2496	AK017765	lc.30084	mRNA	CD350754	lc.30085	EST
chr1	E.2497	BI134168	lc.30088	EST	BC048845	lc.30089	mRNA
chr1	E.2498	BB202569	lc.30094	EST	AK033193	lc.30095	mRNA
chr1	E.2499	BB643193	lc.30100	EST	AK044967	lc.30104	mRNA
chr1	E.2500	AI846867	lc.30106	EST	AK046039	lc.30107	mRNA
chr1	E.2501	BE943793	lc.30113	EST	AK076108	lc.30114	mRNA
chr1	E.2502	AW495751	lc.30143	EST	BC063074	lc.30144	mRNA
chr1	E.2503	BE954869	lc.30155	EST	BC005557	lc.30156	mRNA
chr1	E.2504	AK030402	lc.30173	mRNA	BE996566	lc.30180	EST
chr1	E.2505	AK049863	lc.30188	mRNA	BG277049	lc.30193	EST
chr1	E.2506	BC032160	lc.30211	mRNA	BF467358	lc.30213	EST
chr1	E.2507	BE980020	lc.30229	EST	BC008638	lc.30230	mRNA
chr1	E.2508	BG145062	lc.30232	EST	Z80112	lc.30233	mRNA
chr1	E.2509	AK051714	lc.30234	mRNA	BE949852	lc.30242	EST
chr1	E.2510	AK086121	lc.30261	mRNA	BE632321	lc.30262	EST
chr1	E.2511	AB048834	lc.30264	mRNA	AI627038	lc.30265	EST
chr1	E.2512	BQ032966	lc.30279	EST	AK005059	lc.30281	mRNA
chr1	E.2513	BB653761	lc.30289	EST	BC030457	lc.30295	mRNA	*
chr1	E.2514	AK079999	lc.30303	mRNA	BI134162	lc.30307	EST
chr1	E.2515	AK089802	lc.30314	mRNA	AU255746	lc.30318	EST
chr1	E.2516	BC020411	lc.30324	mRNA	BE989859	lc.30325	EST
chr1	E.2517	AI595256	lc.30342	EST	AK006621	lc.30347	mRNA
chr1	E.2518	BC046833	lc.30350	mRNA	CA463321	lc.30352	EST
chr1	E.2519	BY146195	lc.30355	EST	BC052035	lc.30358	mRNA
chr1	E.2520	BC057632	lc.30366	mRNA	CA320510	lc.30368	EST
chr1	E.2521	BE948988	lc.30370	EST	BC066106	lc.30371	mRNA
chr1	E.2522	BC056458	lc.30383	mRNA	CA319742	lc.30386	EST
chr1	E.2523	AK049181	lc.30389	mRNA	BF469641	lc.30390	EST
chr1	E.2524	AY212244	lc.30412	mRNA	AI197444	lc.30415	EST
chr1	E.2525	CD741896	lc.30418	EST	BC066163	lc.30420	mRNA
chr1	E.2526	BE653588	lc.30425	EST	AK033259	lc.30426	mRNA
chr1	E.2527	BB625560	lc.30434	EST	AY077682	lc.30436	mRNA
chr1	E.2528	X94998	lc.30440	mRNA	BF146991	lc.30442	EST
chr1	E.2529	AA177701	lc.30447	EST	AK088976	lc.30448	mRNA
chr1	E.2530	AY458654	lc.30450	mRNA	CD741899	lc.30451	EST
chr1	E.2531	AW049933	lc.30456	EST	AK038774	lc.30457	mRNA
chr1	E.2532	AI876474	lc.30465	EST	BC003210	lc.30467	mRNA
chr1	E.2533	BC014875	lc.30471	mRNA	AI154965	lc.30473	EST
chr1	E.2534	BC034514	lc.30476	mRNA	BY728182	lc.30478	EST
chr1	E.2535	BC024808	lc.30479	mRNA	CF582363	lc.30481	EST
chr1	E.2536	BC057318	lc.30483	mRNA	CN531918	lc.30489	EST
chr1	E.2537	AK036357	lc.30492	mRNA	BY231574	lc.30493	EST
chr1	E.2538	BF465735	lc.30510	EST	AK080855	lc.30502	mRNA
chr1	E.2539	BY718826	lc.30515	EST	AF300701	lc.30516	mRNA
chr1	E.2540	BC018479	lc.30521	mRNA	BY612192	lc.30523	EST
chr1	E.2541	BB616721	lc.30527	EST	BC019200	lc.30529	mRNA	*
chr1	E.2542	AI854049	lc.30534	EST	BC044813	lc.30535	mRNA
chr1	E.2543	AW125570	lc.30544	EST	BC027652	lc.30545	mRNA
chr1	E.2544	BB661066	lc.30550	EST	AK085390	lc.30556	mRNA
chr1	E.2545	AK005248	lc.30570	mRNA	BI106997	lc.30573	EST
chr1	E.2546	AF202893	lc.30582	mRNA	BE950245	lc.30587	EST
chr1	E.2547	BY716605	lc.30590	EST	BC053100	lc.30591	mRNA
chr1	E.2548	BB233194	lc.30595	EST	AK122436	lc.30599	mRNA
chr1	E.2549	BY735945	lc.30619	EST	M81385	lc.30620	mRNA
chr1	E.2550	AI647355	lc.30641	EST	BC037697	lc.30645	mRNA
chr1	E.2551	BC042698	lc.30651	mRNA	AI845541	lc.30658	EST
chr1	E.2552	AK048982	lc.30661	mRNA	BB651519	lc.30663	EST
chr1	E.2553	BF466993	lc.30664	EST	AF406641	lc.30665	mRNA
chr1	E.2554	CA752236	lc.30690	EST	AK016382	lc.30691	mRNA
chr1	E.2555	BM935271	lc.30693	EST	AK018410	lc.30694	mRNA
chr1	E.2556	BC065387	lc.30702	mRNA	CB588587	lc.30704	EST
chr1	E.2557	AW455993	lc.30707	EST	AK087022	lc.30708	mRNA
chr1	E.2558	BE956761	lc.30710	EST	U66843	lc.30711	mRNA
chr1	E.2559	BF462190	lc.30715	EST	U67187	lc.30716	mRNA
chr1	E.2560	CK375833	lc.30733	EST	BC003816	lc.30734	mRNA
chr1	E.2561	M94967	lc.30737	mRNA	BE995788	lc.30739	EST
chr1	E.2562	BC004092	lc.30764	mRNA	BY663678	lc.30770	EST
chr1	E.2563	BY704718	lc.30776	EST	BC020122	lc.30780	mRNA	*
chr1	E.2564	BC060718	lc.30788	mRNA	BE979752	lc.30791	EST
chr1	E.2565	BY028987	lc.30792	EST	BC055912	lc.30798	mRNA
chr1	E.2566	BC060143	lc.30814	mRNA	AI117911	lc.30817	EST
chr1	E.2567	AK084041	lc.30823	mRNA	AA575237	lc.30828	EST
chr1	E.2568	AI845864	lc.30833	EST	L20477	lc.30834	mRNA
chr1	E.2569	AW045624	lc.30837	EST	J03484	lc.30838	mRNA
chr1	E.2570	U94828	lc.30847	mRNA	BE991882	lc.30853	EST
chr1	E.2571	BC029205	lc.30884	mRNA	AI427272	lc.30887	EST
chr1	E.2572	AA718153	lc.30890	EST	AF114753	lc.30893	mRNA
chr1	E.2573	AK011781	lc.30899	mRNA	BE980065	lc.30901	EST
chr1	E.2574	BY725875	lc.30908	EST	AK016759	lc.30909	mRNA
chr1	E.2575	AK038024	lc.30917	mRNA	CN660231	lc.30925	EST	*
chr1	E.2576	AK005624	lc.30932	mRNA	CK390423	lc.30933	EST
chr1	E.2577	BC067401	lc.30934	mRNA	AW319964	lc.30935	EST
chr1	E.2578	AK020482	lc.30936	mRNA	BG070052	lc.30937	EST
chr1	E.2579	BY730360	lc.30942	EST	AK018442	lc.30943	mRNA
chr1	E.2580	AK088566	lc.30947	mRNA	BQ031428	lc.30948	EST
chr1	E.2581	BI656680	lc.30967	EST	BC023737	lc.30968	mRNA
chr1	E.2582	CN703015	lc.30970	EST	BC055802	lc.30971	mRNA
chr1	E.2583	BF459462	lc.30980	EST	AK079590	lc.30981	mRNA
chr1	E.2584	AI851202	lc.30997	EST	BC067038	lc.30998	mRNA
chr1	E.2585	BU706469	lc.31001	EST	AK036286	lc.31004	mRNA
chr1	E.2586	AK039390	lc.31023	mRNA	AW456150	lc.31026	EST
chr1	E.2587	CB571335	lc.31039	EST	AK034019	lc.31045	mRNA
chr1	E.2588	CB572425	lc.31080	EST	AK078748	lc.31081	mRNA
chr1	E.2589	BU511933	lc.31083	EST	AK053102	lc.31085	mRNA
chr1	E.2590	BY452804	lc.31116	EST	BC024584	lc.31119	mRNA
chr1	E.2591	AK031151	lc.31126	mRNA	BI134913	lc.31130	EST
chr1	E.2592	AI838782	lc.31141	EST	U87456	lc.31142	mRNA
chr1	E.2593	AK046657	lc.31146	mRNA	BB593891	lc.31147	EST
chr1	E.2594	AI425348	lc.31151	EST	U87147	lc.31152	mRNA
chr1	E.2595	BB648488	lc.31155	EST	AK008428	lc.31156	mRNA
chr1	E.2596	D50367	lc.31163	mRNA	CD776796	lc.31166	EST
chr1	E.2597	BC052693	lc.31178	mRNA	BU696213	lc.31174	EST
chr1	E.2598	BC034659	lc.31191	mRNA	AW226564	lc.31193	EST
chr1	E.2599	BC046420	lc.31207	mRNA	BX514223	lc.31210	EST
chr1	E.2600	BF470716	lc.31217	EST	BC017549	lc.31219	mRNA
chr1	E.2601	AV321890	lc.31221	EST	BC058250	lc.31222	mRNA
chr1	E.2602	AK089556	lc.31230	mRNA	CB204244	lc.31231	EST
chr1	E.2603	BC027426	lc.31251	mRNA	BB433584	lc.31256	EST	*
chr1	E.2604	BM935257	lc.31283	EST	AK030611	lc.31284	mRNA
chr1	E.2605	CA528184	lc.31290	EST	AK048752	lc.31293	mRNA
chr1	E.2606	CF535973	lc.31302	EST	BC056189	lc.31307	mRNA
chr1	E.2607	BU938627	lc.31310	EST	BC023789	lc.31312	mRNA
chr1	E.2608	BE983857	lc.31339	EST	BC058390	lc.31345	mRNA
chr1	E.2609	BC037683	lc.31351	mRNA	CF730453	lc.31354	EST
chr1	E.2610	BY729446	lc.31359	EST	AK018906	lc.31361	mRNA
chr1	E.2611	BQ561495	lc.31362	EST	BC011464	lc.31363	mRNA
chr1	E.2612	CF550758	lc.31367	EST	X76505	lc.31368	mRNA
chr1	E.2613	CB589911	lc.31369	EST	BC016406	lc.31371	mRNA
chr1	E.2614	BE955573	lc.31373	EST	AK028977	lc.31374	mRNA
chr1	E.2615	AK005990	lc.31381	mRNA	CN528316	lc.31384	EST	*
chr1	E.2616	BQ042676	lc.31392	EST	AK087000	lc.31394	mRNA
chr1	E.2617	BB614321	lc.31405	EST	M14215	lc.31408	mRNA
chr1	E.2618	BY747897	lc.31412	EST	BC005779	lc.31414	mRNA
chr1	E.2619	BE912007	lc.31421	EST	BC016097	lc.31423	mRNA
chr1	E.2620	BC013619	lc.31426	mRNA	AI448260	lc.31429	EST
chr1	E.2621	BC024948	lc.31443	mRNA	BI112600	lc.31444	EST
chr1	E.2622	AK036429	lc.31470	mRNA	BY573216	lc.31473	EST
chr1	E.2623	BC030031	lc.31475	mRNA	BG101524	lc.31481	EST
chr1	E.2624	CF533914	lc.31487	EST	BC019998	lc.31492	mRNA	*
chr1	E.2625	Y09046	lc.31493	mRNA	AA031047	lc.31495	EST
chr1	E.2626	CF736746	lc.31506	EST	BC038282	lc.31501	mRNA	*
chr1	E.2627	BG298859	lc.31499	EST	U93291	lc.31502	mRNA
chr1	E.2628	BY287731	lc.31518	EST	U11860	lc.31519	mRNA
chr1	E.2629	AK039223	lc.31522	mRNA	BY126387	lc.31526	EST
chr1	E.2630	BI695480	lc.31535	EST	BC024587	lc.31540	mRNA
chr1	E.2631	AI315514	lc.31550	EST	Y00426	lc.31551	mRNA
chr1	E.2632	CA450691	lc.31558	EST	AY059393	lc.31559	mRNA
chr1	E.2633	AW824746	lc.31577	EST	M31419	lc.31587	mRNA
chr1	E.2634	AI746701	lc.31625	EST	BC006048	lc.31627	mRNA
chr1	E.2635	BY706955	lc.31641	EST	BC038377	lc.31642	mRNA
chr1	E.2636	BY741889	lc.31659	EST	BC066861	lc.31649	mRNA
chr1	E.2637	BC054742	lc.31663	mRNA	BB372488	lc.31664	EST
chr1	E.2638	BE949095	lc.31668	EST	L24554	lc.31670	mRNA
chr1	E.2639	AK029574	lc.31677	mRNA	BE951384	lc.31683	EST	*
chr1	E.2640	AK080413	lc.31684	mRNA	AA088971	lc.31685	EST
chr1	E.2641	BF321359	lc.31693	EST	AK080656	lc.31696	mRNA	*
chr1	E.2642	BC025062	lc.31701	mRNA	BY123539	lc.31703	EST
chr1	E.2643	BE981018	lc.31712	EST	BC061485	lc.31713	mRNA
chr1	E.2644	BC054802	lc.31721	mRNA	BU701127	lc.31725	EST
chr1	E.2645	BF721761	lc.31730	EST	AB059278	lc.31731	mRNA	*
chr1	E.2646	CF539591	lc.31755	EST	AK031805	lc.31758	mRNA
chr1	E.2647	BC012041	lc.31762	mRNA	BE943782	lc.31764	EST
chr1	E.2648	BC031781	lc.31780	mRNA	AI264993	lc.31783	EST
chr1	E.2649	BI557061	lc.31788	EST	BC031847	lc.31795	mRNA	*
chr1	E.2650	BU058579	lc.31828	EST	U72523	lc.31832	mRNA
chr1	E.2651	X78304	lc.31840	mRNA	CD774180	lc.31843	EST
chr1	E.2652	BQ895681	lc.31850	EST	AK122295	lc.31851	mRNA
chr1	E.2653	BC021842	lc.31862	mRNA	N28096	lc.31868	EST
chr1	E.2654	CA464482	lc.31873	EST	AK006811	lc.31878	mRNA
chr1	E.2655	BB374260	lc.31886	EST	AK087640	lc.31889	mRNA
chr1	E.2656	CB181753	lc.31906	EST	AK048735	lc.31911	mRNA
chr1	E.2657	AW493232	lc.31919	EST	X57413	lc.31920	mRNA
chr1	E.2658	BY154814	lc.31923	EST	BC006787	lc.31924	mRNA
chr1	E.2659	BC062256	lc.31930	mRNA	BE949178	lc.31935	EST
chr1	E.2660	BC031205	lc.31948	mRNA	AI850255	lc.31950	EST
chr1	E.2661	AK044734	lc.31954	mRNA	BY726085	lc.31957	EST
chr1	E.2662	D31842	lc.31974	mRNA	BB666681	lc.31978	EST	*
chr1	E.2663	AK081833	lc.31980	mRNA	AI853665	lc.31982	EST
chr1	E.2664	BY730214	lc.31988	EST	BC051411	lc.31990	mRNA
chr1	E.2665	BF018748	lc.31994	EST	AK030313	lc.31995	mRNA
chr1	E.2666	BC024907	lc.31999	mRNA	BE985716	lc.32003	EST
chr1	E.2667	BE861274	lc.32006	EST	BC024141	lc.32007	mRNA
chr1	E.2668	BC029086	lc.32015	mRNA	BB320485	lc.32018	EST
chr1	E.2669	BC013667	lc.32043	mRNA	BF464505	lc.32047	EST
chr1	E.2670	AK037065	lc.32052	mRNA	CD741599	lc.32053	EST
chr1	E.2671	BY151694	lc.32071	EST	BC020065	lc.32072	mRNA
chr1	E.2672	BY735478	lc.32083	EST	BC060251	lc.32084	mRNA
chr1	E.2673	BY205498	lc.32103	EST	X95280	lc.32108	mRNA
chr1	E.2674	AK042524	lc.32125	mRNA	BE948745	lc.32116	EST
chr1	F.1118	AK051370	lc.27900	mRNA	AK004781	lc.27902	mRNA	*
chr1	F.1119	M18210	lc.27906	mRNA	AK046615	lc.27911	mRNA	*
chr1	F.1120	AK031133	lc.27958	mRNA	BC064105	lc.27979	mRNA	*
chr1	F.1121	AK053413	lc.28050	mRNA	AF108216	lc.28052	mRNA
chr1	F.1122	BC019796	lc.28068	mRNA	BC052546	lc.28070	mRNA
chr1	F.1123	AK019283	lc.28091	mRNA	AK040785	lc.28092	mRNA	*
chr1	F.1124	BC040768	lc.28106	mRNA	AK033453	lc.28108	mRNA	*
chr1	F.1125	AB055902	lc.28184	mRNA	BC006946	lc.28186	mRNA
chr1	F.1126	AK005585	lc.28189	mRNA	BC028981	lc.28190	mRNA	*
chr1	F.1127	BC039053	lc.28201	mRNA	AB000636	lc.28204	mRNA	*
chr1	F.1128	AK036815	lc.28219	mRNA	AY168406	lc.28220	mRNA
chr1	F.1129	BC028811	lc.28239	mRNA	AK122230	lc.28240	mRNA
chr1	F.1130	AF545851	lc.28252	mRNA	AK016483	lc.28253	mRNA
chr1	F.1131	AF396879	lc.28294	mRNA	AK043860	lc.28296	mRNA	*
chr1	F.1132	BC055804	lc.28327	mRNA	AK050761	lc.28330	mRNA	*
chr1	F.1133	AK037022	lc.28335	mRNA	BC059247	lc.28337	mRNA
chr1	F.1134	BC052714	lc.28370	mRNA	BC023229	lc.28375	mRNA
chr1	F.1135	AK052542	lc.28383	mRNA	AK006300	lc.28388	mRNA
chr1	F.1136	AK015531	lc.28431	mRNA	BC072639	lc.28432	mRNA
chr1	F.1137	AK039030	lc.28436	mRNA	BC066782	lc.28437	mRNA
chr1	F.1138	BC019519	lc.28439	mRNA	BC020137	lc.28440	mRNA
chr1	F.1139	AK030081	lc.28445	mRNA	AK009014	lc.28446	mRNA
chr1	F.1140	BC055393	lc.28450	mRNA	BC058093	lc.28454	mRNA	*
chr1	F.1141	BC055720	lc.28492	mRNA	BC065081	lc.28496	mRNA
chr1	F.1142	AK086303	lc.28505	mRNA	BC034115	lc.28506	mRNA
chr1	F.1143	X59769	lc.28517	mRNA	AK041998	lc.28518	mRNA
chr1	F.1144	AK076717	lc.28547	mRNA	BC058417	lc.28548	mRNA
chr1	F.1145	AK018453	lc.28563	mRNA	BC072608	lc.28564	mRNA
chr1	F.1146	AK088551	lc.28569	mRNA	U77040	lc.28570	mRNA
chr1	F.1147	BC032154	lc.28614	mRNA	AK015860	lc.28618	mRNA
chr1	F.1148	BC048766	lc.28646	mRNA	BC052880	lc.28648	mRNA
chr1	F.1149	BC027005	lc.28662	mRNA	AK034309	lc.28667	mRNA
chr1	F.1150	AK079838	lc.28688	mRNA	AK048072	lc.28690	mRNA	*
chr1	F.1151	BC051519	lc.28695	mRNA	AK081439	lc.28696	mRNA
chr1	F.1152	AK052226	lc.28713	mRNA	BC028939	lc.28714	mRNA	*
chr1	F.1153	AK015376	lc.28745	mRNA	AK053404	lc.28746	mRNA
chr1	F.1154	AK083136	lc.28784	mRNA	BC021655	lc.28792	mRNA
chr1	F.1155	BC071241	lc.28814	mRNA	BC023868	lc.28815	mRNA	*
chr1	F.1156	AK011670	lc.28840	mRNA	BC061645	lc.28843	mRNA	*
chr1	F.1157	BC025426	lc.28892	mRNA	AK029858	lc.28895	mRNA
chr1	F.1158	BC072561	lc.28903	mRNA	AK089081	lc.28909	mRNA
chr1	F.1159	AK044738	lc.28940	mRNA	AK016611	lc.28943	mRNA	*
chr1	F.1160	AK008055	lc.28987	mRNA	AK015421	lc.28989	mRNA
chr1	F.1161	BC057028	lc.29005	mRNA	AK015638	lc.29017	mRNA
chr1	F.1162	AK017924	lc.29025	mRNA	BC015300	lc.29030	mRNA
chr1	F.1163	BC039635	lc.29029	mRNA	AF362573	lc.29032	mRNA
chr1	F.1164	BC019126	lc.29128	mRNA	AK082897	lc.29143	mRNA
chr1	F.1165	AK040429	lc.29178	mRNA	AK047925	lc.29180	mRNA	*
chr1	F.1166	BC064119	lc.29188	mRNA	BC048353	lc.29189	mRNA	*
chr1	F.1167	AK007117	lc.29192	mRNA	BC055362	lc.29193	mRNA	*
chr1	F.1168	AK084284	lc.29212	mRNA	BC013530	lc.29213	mRNA	*
chr1	F.1169	AK006406	lc.29243	mRNA	AK006053	lc.29246	mRNA
chr1	F.1170	BC058945	lc.29267	mRNA	AK077689	lc.29266	mRNA	*
chr1	F.1171	M98454	lc.29281	mRNA	AK077383	lc.29284	mRNA
chr1	F.1172	AY033991	lc.29287	mRNA	AK030013	lc.29289	mRNA	*
chr1	F.1173	BC071240	lc.29337	mRNA	AK029925	lc.29341	mRNA	*
chr1	F.1174	AK080818	lc.29370	mRNA	AK029863	lc.29372	mRNA
chr1	F.1175	BC034849	lc.29411	mRNA	AK039521	lc.29414	mRNA
chr1	F.1176	AF169387	lc.29471	mRNA	AK043693	lc.29483	mRNA
chr1	F.1177	AK046693	lc.29558	mRNA	AK079177	lc.29565	mRNA	*
chr1	F.1178	AK086393	lc.29586	mRNA	BC005636	lc.29587	mRNA
chr1	F.1179	AK077157	lc.29604	mRNA	BC052874	lc.29605	mRNA
chr1	F.1180	U16818	lc.29661	mRNA	U95607	lc.29665	mRNA
chr1	F.1181	AF481480	lc.29677	mRNA	AK015456	lc.29679	mRNA	*
chr1	F.1182	AK036422	lc.29708	mRNA	Z48800	lc.29710	mRNA	*
chr1	F.1183	BC056923	lc.29767	mRNA	BC026953	lc.29768	mRNA
chr1	F.1184	U36384	lc.29787	mRNA	BC060604	lc.29789	mRNA
chr1	F.1185	BC051598	lc.29814	mRNA	AK018199	lc.29816	mRNA	*
chr1	F.1186	AJ584850	lc.29840	mRNA	BC064709	lc.29845	mRNA	*
chr1	F.1187	BC009153	lc.29864	mRNA	BC071218	lc.29872	mRNA	*
chr1	F.1188	AK080078	lc.29894	mRNA	BC030178	lc.29885	mRNA
chr1	F.1189	AK039635	lc.29965	mRNA	AK035832	lc.29967	mRNA
chr1	F.1190	AK085305	lc.30002	mRNA	AK049473	lc.30006	mRNA
chr1	F.1191	BC039216	lc.30074	mRNA	AK083371	lc.30078	mRNA
chr1	F.1192	AK006532	lc.30101	mRNA	AK047523	lc.30102	mRNA	*
chr1	F.1193	AK036292	lc.30132	mRNA	BC024411	lc.30133	mRNA
chr1	F.1194	AK016817	lc.30160	mRNA	BC058599	lc.30162	mRNA
chr1	F.1195	BC053924	lc.30181	mRNA	BC059048	lc.30182	mRNA
chr1	F.1196	AB071419	lc.30185	mRNA	AK013506	lc.30187	mRNA	*
chr1	F.1197	BC046297	lc.30196	mRNA	AK005623	lc.30201	mRNA	*
chr1	F.1198	BC046462	lc.30203	mRNA	BC066035	lc.30206	mRNA
chr1	F.1199	AK082696	lc.30244	mRNA	L41366	lc.30245	mRNA
chr1	F.1200	AK053730	lc.30255	mRNA	AK016729	lc.30258	mRNA	*
chr1	F.1201	AK037136	lc.30290	mRNA	BC058252	lc.30294	mRNA
chr1	F.1202	Z36885	lc.30330	mRNA	BC058790	lc.30335	mRNA	*
chr1	F.1203	AY208852	lc.30360	mRNA	AK050872	lc.30365	mRNA	*
chr1	F.1204	BC040754	lc.30377	mRNA	AK052440	lc.30379	mRNA
chr1	F.1205	BC058078	lc.30394	mRNA	AK084736	lc.30398	mRNA	*
chr1	F.1206	BC054547	lc.30399	mRNA	BC025524	lc.30402	mRNA
chr1	F.1207	U68267	lc.30453	mRNA	BC058421	lc.30455	mRNA
chr1	F.1208	AK035023	lc.30509	mRNA	AK039445	lc.30497	mRNA
chr1	F.1209	AK003047	lc.30540	mRNA	BC056469	lc.30541	mRNA
chr1	F.1210	AK044378	lc.30551	mRNA	AK122458	lc.30554	mRNA	*
chr1	F.1211	L06234	lc.30575	mRNA	BC027122	lc.30578	mRNA
chr1	F.1212	AK042193	lc.30592	mRNA	AK039940	lc.30593	mRNA	*
chr1	F.1213	BC023840	lc.30603	mRNA	AK079920	lc.30604	mRNA
chr1	F.1214	AK040563	lc.30628	mRNA	AK076660	lc.30630	mRNA	*
chr1	F.1215	AK015524	lc.30650	mRNA	AK006139	lc.30657	mRNA
chr1	F.1216	BC046322	lc.30695	mRNA	BC031127	lc.30699	mRNA
chr1	F.1217	AK083233	lc.30721	mRNA	AK033458	lc.30728	mRNA	*
chr1	F.1218	L08075	lc.30742	mRNA	AK009534	lc.30746	mRNA
chr1	F.1219	AF490392	lc.30749	mRNA	AB034730	lc.30752	mRNA	*
chr1	F.1220	BC015086	lc.30863	mRNA	AK044033	lc.30867	mRNA	*
chr1	F.1221	AK015950	lc.30872	mRNA	AK019628	lc.30873	mRNA
chr1	F.1222	BC054066	lc.30905	mRNA	AK004880	lc.30906	mRNA
chr1	F.1223	AK027978	lc.30973	mRNA	AK033549	lc.30976	mRNA
chr1	F.1224	BC055878	lc.30986	mRNA	AK086812	lc.30988	mRNA
chr1	F.1225	AK041441	lc.31033	mRNA	AK016191	lc.31037	mRNA	*
chr1	F.1226	AK053130	lc.31056	mRNA	AK122292	lc.31061	mRNA
chr1	F.1227	BC019447	lc.31075	mRNA	AK082219	lc.31079	mRNA
chr1	F.1228	BC049713	lc.31094	mRNA	AK015528	lc.31087	mRNA
chr1	F.1229	AK053654	lc.31117	mRNA	Z31360	lc.31115	mRNA	*
chr1	F.1230	BC066800	lc.31168	mRNA	BC055324	lc.31172	mRNA
chr1	F.1231	U52925	lc.31187	mRNA	BC019478	lc.31190	mRNA
chr1	F.1232	BC038021	lc.31195	mRNA	X16646	lc.31196	mRNA	*
chr1	F.1233	AK034030	lc.31211	mRNA	U15607	lc.31212	mRNA	*
chr1	F.1234	U56258	lc.31267	mRNA	X68364	lc.31264	mRNA	*
chr1	F.1235	BC027337	lc.31289	mRNA	AK030164	lc.31292	mRNA
chr1	F.1236	AK014177	lc.31365	mRNA	AK035414	lc.31366	mRNA
chr1	F.1237	AK047213	lc.31375	mRNA	Y10725	lc.31376	mRNA
chr1	F.1238	AK010841	lc.31401	mRNA	AK004488	lc.31402	mRNA	*
chr1	F.1239	AF009327	lc.31417	mRNA	AK028388	lc.31419	mRNA	*
chr1	F.1240	AK088329	lc.31434	mRNA	BC021634	lc.31442	mRNA	*
chr1	F.1241	AK004455	lc.31441	mRNA	AK076812	lc.31435	mRNA
chr1	F.1242	AK048243	lc.31458	mRNA	AK047216	lc.31459	mRNA
chr1	F.1243	BC060087	lc.31497	mRNA	BC036127	lc.31510	mRNA	*
chr1	F.1244	AF322631	lc.31521	mRNA	AK081224	lc.31527	mRNA
chr1	F.1245	AF218940	lc.31605	mRNA	AK077491	lc.31609	mRNA	*
chr1	F.1246	BC016244	lc.31647	mRNA	AK047024	lc.31661	mRNA
chr1	F.1247	BC059717	lc.31692	mRNA	BC033430	lc.31694	mRNA
chr1	F.1248	AK052046	lc.31704	mRNA	AK019705	lc.31705	mRNA
chr1	F.1249	BC068141	lc.31707	mRNA	BC025469	lc.31708	mRNA
chr1	F.1250	AF492452	lc.31736	mRNA	BC030937	lc.31742	mRNA	*
chr1	F.1251	AK053759	lc.31746	mRNA	BC064681	lc.31753	mRNA
chr1	F.1252	AK034314	lc.31858	mRNA	Y10139	lc.31859	mRNA
chr1	F.1253	AK034847	lc.31890	mRNA	AF453686	lc.31891	mRNA
chr1	F.1254	BC057872	lc.31894	mRNA	BC052403	lc.31901	mRNA	*
chr1	F.1255	J04847	lc.31927	mRNA	AK029689	lc.31928	mRNA
chr1	F.1256	AK005744	lc.31929	mRNA	AK015780	lc.31931	mRNA
chr1	F.1257	BC054810	lc.31936	mRNA	BC072557	lc.31934	mRNA
chr1	F.1258	AB093266	lc.31946	mRNA	AK084554	lc.31949	mRNA
chr1	F.1259	AK039909	lc.31965	mRNA	U73488	lc.31966	mRNA
chr1	F.1260	AK029573	lc.31983	mRNA	BC023119	lc.31984	mRNA	*
chr1	F.1261	BC027151	lc.32026	mRNA	BC023062	lc.32029	mRNA	*
chr1	F.1262	BC052166	lc.32058	mRNA	AK041603	lc.32062	mRNA	*
chr1	F.1263	AK047694	lc.32080	mRNA	BC008159	lc.32081	mRNA
chr1	F.1264	BC055955	lc.32096	mRNA	BC036561	lc.32092	mRNA	*
chr1	F.1265	AK019800	lc.32102	mRNA	X83202	lc.32104	mRNA
chr1	F.1266	D86949	lc.32113	mRNA	AK032775	lc.32114	mRNA
chr1	F.1267	BC066820	lc.32126	mRNA	AK030377	lc.32136	mRNA	*
chr1	F.1268	AK047275	lc.32138	mRNA	AB022600	lc.32139	mRNA
chr2	E.2675	AK086575	lc.32271	mRNA	BY206461	lc.32268	EST
chr2	E.2676	BB617063	lc.32267	EST	AK052042	lc.32270	mRNA
chr2	E.2677	BC021353	lc.32282	mRNA	BQ955827	lc.32285	EST
chr2	E.2678	BB653493	lc.32287	EST	AK006958	lc.32296	mRNA
chr2	E.2679	AK048412	lc.32303	mRNA	BE957024	lc.32298	EST
chr2	E.2680	BE981120	lc.32308	EST	BC058631	lc.32309	mRNA
chr2	E.2681	BC066037	lc.32314	mRNA	BE952933	lc.32320	EST
chr2	E.2682	BY746766	lc.32326	EST	BC064314	lc.32327	mRNA
chr2	E.2683	BE985290	lc.32329	EST	AK020843	lc.32333	mRNA
chr2	E.2684	BB647438	lc.32361	EST	AK081138	lc.32363	mRNA
chr2	E.2685	BY707165	lc.32364	EST	AK049272	lc.32365	mRNA
chr2	E.2686	BU505677	lc.32382	EST	AK005972	lc.32386	mRNA
chr2	E.2687	BE955462	lc.32392	EST	BC033049	lc.32393	mRNA
chr2	E.2688	AV260344	lc.32423	EST	AK090089	lc.32424	mRNA	*
chr2	E.2689	BC062196	lc.32441	mRNA	AA473969	lc.32444	EST
chr2	E.2690	BC021802	lc.32462	mRNA	BE533231	lc.32464	EST
chr2	E.2691	U28016	lc.32480	mRNA	BU695329	lc.32485	EST	*
chr2	E.2692	AK053854	lc.32484	mRNA	BF455890	lc.32487	EST
chr2	E.2693	X56397	lc.32505	mRNA	BI987425	lc.32507	EST
chr2	E.2694	AK034054	lc.32527	mRNA	BY724411	lc.32530	EST	*
chr2	E.2695	CD774110	lc.32565	EST	AK084582	lc.32568	mRNA
chr2	E.2696	BX522204	lc.32579	EST	AK044517	lc.32581	mRNA
chr2	E.2697	BF471671	lc.32602	EST	BC050860	lc.32594	mRNA
chr2	E.2698	AK036046	lc.32613	mRNA	CF536295	lc.32597	EST
chr2	E.2699	AA177984	lc.32587	EST	AK014639	lc.32605	mRNA
chr2	E.2700	M64279	lc.32623	mRNA	BM236932	lc.32625	EST
chr2	E.2701	BC061194	lc.32627	mRNA	BX513240	lc.32629	EST
chr2	E.2702	AI481405	lc.32630	EST	AK083495	lc.32631	mRNA
chr2	E.2703	BY793892	lc.32633	EST	BC011097	lc.32635	mRNA
chr2	E.2704	AB125595	lc.32661	mRNA	CF586032	lc.32664	EST
chr2	E.2705	AW122013	lc.32672	EST	BC058126	lc.32673	mRNA
chr2	E.2706	AK083234	lc.32688	mRNA	BQ176782	lc.32691	EST
chr2	E.2707	AK018118	lc.32694	mRNA	AI848777	lc.32695	EST
chr2	E.2708	BY333224	lc.32702	EST	AF420251	lc.32703	mRNA
chr2	E.2709	BC053518	lc.32707	mRNA	BB804541	lc.32714	EST
chr2	E.2710	BC007128	lc.32718	mRNA	BF460857	lc.32723	EST
chr2	E.2711	BY747298	lc.32729	EST	AK088955	lc.32730	mRNA
chr2	E.2712	AK081783	lc.32736	mRNA	BY765795	lc.32737	EST
chr2	E.2713	M74294	lc.32742	mRNA	BG144295	lc.32744	EST
chr2	E.2714	AK043669	lc.32745	mRNA	BB410219	lc.32747	EST
chr2	E.2715	AW120684	lc.32754	EST	AF042317	lc.32755	mRNA
chr2	E.2716	AK088362	lc.32765	mRNA	BG797668	lc.32768	EST
chr2	E.2717	BC006642	lc.32769	mRNA	CD775500	lc.32771	EST
chr2	E.2718	BC048088	lc.32775	mRNA	BE995092	lc.32776	EST
chr2	E.2719	BG092171	lc.32777	EST	BC013092	lc.32778	mRNA	*
chr2	E.2720	BC055478	lc.32794	mRNA	CK137220	lc.32796	EST
chr2	E.2721	BC006645	lc.32807	mRNA	BY737687	lc.32809	EST
chr2	E.2722	CO039799	lc.32843	EST	BC058585	lc.32845	mRNA
chr2	E.2723	AK076911	lc.32859	mRNA	AI428155	lc.32860	EST
chr2	E.2724	AK033953	lc.32864	mRNA	AW495172	lc.32867	EST
chr2	E.2725	CF745289	lc.32874	EST	BC054553	lc.32875	mRNA
chr2	E.2726	AI851471	lc.32878	EST	AK081294	lc.32879	mRNA
chr2	E.2727	BY591200	lc.32880	EST	BC022103	lc.32881	mRNA
chr2	E.2728	BU786605	lc.32882	EST	BC020361	lc.32883	mRNA
chr2	E.2729	AK007459	lc.32884	mRNA	BY750971	lc.32885	EST
chr2	E.2730	AK050584	lc.32924	mRNA	W90822	lc.32925	EST
chr2	E.2731	CB182948	lc.32933	EST	X92842	lc.32938	mRNA
chr2	E.2732	AB112362	lc.32948	mRNA	BX525018	lc.32949	EST
chr2	E.2733	AK039867	lc.32950	mRNA	BM937973	lc.32955	EST
chr2	E.2734	BC049982	lc.32988	mRNA	BY560982	lc.32989	EST
chr2	E.2735	AI324218	lc.32996	EST	AF063217	lc.32997	mRNA
chr2	E.2736	D78264	lc.32999	mRNA	AW488343	lc.33001	EST
chr2	E.2737	BB617271	lc.33005	EST	BC048581	lc.33008	mRNA
chr2	E.2738	CD772569	lc.33013	EST	BC039171	lc.33016	mRNA
chr2	E.2739	BC052399	lc.33019	mRNA	AA434799	lc.33023	EST
chr2	E.2740	BY704667	lc.33024	EST	BC055108	lc.33025	mRNA
chr2	E.2741	X83974	lc.33038	mRNA	CN714336	lc.33040	EST
chr2	E.2742	BE987492	lc.33048	EST	AF475080	lc.33049	mRNA
chr2	E.2743	AF348669	lc.33058	mRNA	BB642812	lc.33062	EST	*
chr2	E.2744	AK019352	lc.33073	mRNA	BB642691	lc.33075	EST
chr2	E.2745	BC052176	lc.33079	mRNA	BM250186	lc.33081	EST
chr2	E.2746	BC057001	lc.33082	mRNA	CN842645	lc.33087	EST
chr2	E.2747	BC027791	lc.33094	mRNA	BE993139	lc.33096	EST
chr2	E.2748	BC018255	lc.33098	mRNA	CD774492	lc.33103	EST
chr2	E.2749	BI736149	lc.33115	EST	BC052047	lc.33116	mRNA
chr2	E.2750	BQ444045	lc.33119	EST	BC062268	lc.33120	mRNA
chr2	E.2751	BC039982	lc.33121	mRNA	BY718736	lc.33126	EST
chr2	E.2752	AI852118	lc.33144	EST	BC040084	lc.33145	mRNA
chr2	E.2753	AK019703	lc.33151	mRNA	BE192670	lc.33152	EST
chr2	E.2754	BB613201	lc.33160	EST	BC005624	lc.33163	mRNA
chr2	E.2755	BE954484	lc.33171	EST	AK122308	lc.33175	mRNA
chr2	E.2756	AK129407	lc.33180	mRNA	BF470302	lc.33183	EST
chr2	E.2757	BI692558	lc.33202	EST	BC059250	lc.33194	mRNA
chr2	E.2758	M34905	lc.33190	mRNA	BG064435	lc.33197	EST
chr2	E.2759	BC024599	lc.33211	mRNA	BY724416	lc.33214	EST
chr2	E.2760	CA327145	lc.33237	EST	BC021748	lc.33238	mRNA
chr2	E.2761	BE956749	lc.33240	EST	BC034679	lc.33241	mRNA
chr2	E.2762	AK084866	lc.33255	mRNA	AI465498	lc.33256	EST
chr2	E.2763	BC014802	lc.33268	mRNA	BF454886	lc.33270	EST
chr2	E.2764	BE979378	lc.33288	EST	BC031728	lc.33292	mRNA
chr2	E.2765	AK079942	lc.33297	mRNA	BY345218	lc.33302	EST
chr2	E.2766	BE371940	lc.33314	EST	AK005818	lc.33315	mRNA
chr2	E.2767	BB639416	lc.33325	EST	BC059907	lc.33327	mRNA
chr2	E.2768	BY724378	lc.33334	EST	BC057879	lc.33335	mRNA
chr2	E.2769	BC043296	lc.33339	mRNA	CD679737	lc.33340	EST
chr2	E.2770	BF465760	lc.33351	EST	BC060123	lc.33352	mRNA
chr2	E.2771	CN539418	lc.33359	EST	BC019800	lc.33360	mRNA
chr2	E.2772	BY730908	lc.33369	EST	BC019112	lc.33372	mRNA
chr2	E.2773	BE987431	lc.33380	EST	BC056648	lc.33381	mRNA
chr2	E.2774	BC060377	lc.33385	mRNA	BY195027	lc.33387	EST
chr2	E.2775	BB841532	lc.33391	EST	U17297	lc.33392	mRNA
chr2	E.2776	AW493073	lc.33397	EST	M85153	lc.33398	mRNA
chr2	E.2777	AY305658	lc.33403	mRNA	BY723798	lc.33408	EST
chr2	E.2778	CN834563	lc.33418	EST	BC024673	lc.33420	mRNA
chr2	E.2779	BY709579	lc.33422	EST	BC005540	lc.33425	mRNA
chr2	E.2780	AW490779	lc.33439	EST	BC006578	lc.33440	mRNA
chr2	E.2781	BF466062	lc.33441	EST	BC031826	lc.33442	mRNA
chr2	E.2782	BF467841	lc.33451	EST	AK053443	lc.33452	mRNA
chr2	E.2783	AW494394	lc.33459	EST	AK082675	lc.33469	mRNA
chr2	E.2784	BC055741	lc.33497	mRNA	BU937255	lc.33499	EST
chr2	E.2785	BI499844	lc.33515	EST	AK082091	lc.33514	mRNA
chr2	E.2786	BC024482	lc.33533	mRNA	BB625582	lc.33536	EST
chr2	E.2787	BI135090	lc.33537	EST	AK028516	lc.33538	mRNA
chr2	E.2788	BG144038	lc.33546	EST	BC002223	lc.33547	mRNA
chr2	E.2789	M65287	lc.33617	mRNA	BE457450	lc.33620	EST
chr2	E.2790	BY729576	lc.33623	EST	BC019748	lc.33625	mRNA
chr2	E.2791	AK047947	lc.33643	mRNA	BE995850	lc.33648	EST
chr2	E.2792	AK053620	lc.33663	mRNA	CB840721	lc.33665	EST
chr2	E.2793	AK086860	lc.33667	mRNA	BB604737	lc.33668	EST
chr2	E.2794	BF456929	lc.33671	EST	BC009002	lc.33672	mRNA
chr2	E.2795	AK089796	lc.33675	mRNA	BB611435	lc.33676	EST
chr2	E.2796	AY585206	lc.33683	mRNA	BG793331	lc.33684	EST
chr2	E.2797	AK019812	lc.33700	mRNA	W18000	lc.33701	EST
chr2	E.2798	T25534	lc.33705	EST	BC059931	lc.33706	mRNA
chr2	E.2799	BE979245	lc.33712	EST	BC026479	lc.33719	mRNA	*
chr2	E.2800	AK030345	lc.33724	mRNA	BE947144	lc.33726	EST
chr2	E.2801	AK045417	lc.33742	mRNA	BE859530	lc.33747	EST
chr2	E.2802	BC068167	lc.33749	mRNA	AW045817	lc.33753	EST	*
chr2	E.2803	AK080240	lc.33761	mRNA	BB837452	lc.33763	EST
chr2	E.2804	AI850303	lc.33768	EST	AK078089	lc.33770	mRNA
chr2	E.2805	BB638452	lc.33774	EST	BC007144	lc.33777	mRNA
chr2	E.2806	BB637343	lc.33779	EST	AK049089	lc.33780	mRNA
chr2	E.2807	BC027189	lc.33785	mRNA	AW488820	lc.33789	EST
chr2	E.2808	BC019128	lc.33792	mRNA	CN461269	lc.33800	EST
chr2	E.2809	AK030022	lc.33805	mRNA	BQ031451	lc.33806	EST
chr2	E.2810	BE944005	lc.33816	EST	BC061948	lc.33817	mRNA
chr2	E.2811	BX513965	lc.33819	EST	AK029231	lc.33823	mRNA
chr2	E.2812	AW046449	lc.33847	EST	AK011205	lc.33848	mRNA
chr2	E.2813	BC033282	lc.33861	mRNA	CD774037	lc.33866	EST
chr2	E.2814	Y13071	lc.33867	mRNA	BE979428	lc.33872	EST
chr2	E.2815	BC039226	lc.33876	mRNA	BB625969	lc.33880	EST
chr2	E.2816	BB644386	lc.33895	EST	AJ291608	lc.33896	mRNA
chr2	E.2817	BF456061	lc.33913	EST	AF155647	lc.33914	mRNA
chr2	E.2818	BY103204	lc.33917	EST	AK037010	lc.33918	mRNA
chr2	E.2819	AI465338	lc.33923	EST	AK048407	lc.33924	mRNA
chr2	E.2820	BE944238	lc.33953	EST	L42339	lc.33955	mRNA
chr2	E.2821	BB632822	lc.33960	EST	AK051636	lc.33965	mRNA	*
chr2	E.2822	BB217993	lc.33972	EST	L36179	lc.33973	mRNA
chr2	E.2823	AK040786	lc.33977	mRNA	BY268296	lc.33978	EST
chr2	E.2824	AK053439	lc.33981	mRNA	BB664994	lc.33982	EST
chr2	E.2825	AK018190	lc.33986	mRNA	CD775223	lc.33987	EST
chr2	E.2826	BE991694	lc.33988	EST	BC064443	lc.33989	mRNA
chr2	E.2827	BC057629	lc.34008	mRNA	CB236748	lc.34006	EST
chr2	E.2828	BC058789	lc.34042	mRNA	BB644341	lc.34043	EST
chr2	E.2829	BG803646	lc.34045	EST	AK016309	lc.34046	mRNA
chr2	E.2830	BC025612	lc.34048	mRNA	BE995139	lc.34051	EST
chr2	E.2831	BC072626	lc.34052	mRNA	BE986918	lc.34056	EST
chr2	E.2832	BU841813	lc.34057	EST	BC027547	lc.34060	mRNA	*
chr2	E.2833	AK037622	lc.34064	mRNA	BE691902	lc.34068	EST
chr2	E.2834	AK050359	lc.34073	mRNA	BQ033197	lc.34075	EST
chr2	E.2835	BC024982	lc.34085	mRNA	BB649368	lc.34087	EST
chr2	E.2836	BE953333	lc.34090	EST	BC057369	lc.34092	mRNA
chr2	E.2837	BF458294	lc.34096	EST	BC004636	lc.34097	mRNA
chr2	E.2838	AK088015	lc.34106	mRNA	BE953962	lc.34107	EST
chr2	E.2839	BB628904	lc.34108	EST	AK045371	lc.34109	mRNA
chr2	E.2840	BB633127	lc.34112	EST	BC060505	lc.34113	mRNA	*
chr2	E.2841	AK041700	lc.34117	mRNA	BB633368	lc.34120	EST
chr2	E.2842	U51001	lc.34127	mRNA	AI323340	lc.34129	EST
chr2	E.2843	CN533973	lc.34132	EST	AK086439	lc.34137	mRNA
chr2	E.2844	BC023718	lc.34154	mRNA	BY742420	lc.34158	EST
chr2	E.2845	BB531324	lc.34168	EST	AK086963	lc.34175	mRNA
chr2	E.2846	BF470482	lc.34177	EST	AK045275	lc.34183	mRNA	*
chr2	E.2847	W61745	lc.34187	EST	AK089436	lc.34189	mRNA
chr2	E.2848	AW456814	lc.34206	EST	AK051591	lc.34207	mRNA
chr2	E.2849	BX517878	lc.34238	EST	AK006878	lc.34243	mRNA	*
chr2	E.2850	CA466032	lc.34244	EST	AK032721	lc.34246	mRNA
chr2	E.2851	X60034	lc.34247	mRNA	BM932349	lc.34249	EST
chr2	E.2852	BC006641	lc.34250	mRNA	BM874842	lc.34253	EST
chr2	E.2853	BC064824	lc.34256	mRNA	BM938099	lc.34260	EST
chr2	E.2854	BC063086	lc.34269	mRNA	BF467754	lc.34277	EST
chr2	E.2855	AK087688	lc.34292	mRNA	BE946848	lc.34294	EST
chr2	E.2856	BC031110	lc.34302	mRNA	AW125085	lc.34306	EST
chr2	E.2857	AW494016	lc.34347	EST	AK079322	lc.34348	mRNA
chr2	E.2858	X92664	lc.34363	mRNA	AI843638	lc.34366	EST
chr2	E.2859	AK040125	lc.34373	mRNA	BE632447	lc.34376	EST
chr2	E.2860	AK044473	lc.34378	mRNA	BY742285	lc.34380	EST
chr2	E.2861	BB642246	lc.34382	EST	BC018241	lc.34383	mRNA
chr2	E.2862	BC033461	lc.34392	mRNA	AI852588	lc.34395	EST
chr2	E.2863	CO039055	lc.34399	EST	BC060197	lc.34400	mRNA
chr2	E.2864	AK034480	lc.34410	mRNA	BB626532	lc.34411	EST
chr2	E.2865	BC058229	lc.34418	mRNA	CF352391	lc.34421	EST
chr2	E.2866	AK051498	lc.34423	mRNA	BF467956	lc.34424	EST
chr2	E.2867	AK052508	lc.34433	mRNA	AW122422	lc.34436	EST
chr2	E.2868	AI314838	lc.34444	EST	BC054544	lc.34446	mRNA
chr2	E.2869	AA172858	lc.34459	EST	AK035104	lc.34463	mRNA
chr2	E.2870	BU520305	lc.34482	EST	BC023089	lc.34484	mRNA
chr2	E.2871	BC039224	lc.34493	mRNA	BB480417	lc.34495	EST
chr2	E.2872	AB074429	lc.34569	mRNA	CB173665	lc.34570	EST
chr2	E.2873	AK079760	lc.34590	mRNA	BB635278	lc.34593	EST
chr2	E.2874	BC039616	lc.34591	mRNA	BE987828	lc.34595	EST
chr2	E.2875	BU514980	lc.34604	EST	BC027270	lc.34608	mRNA
chr2	E.2876	AF267535	lc.34611	mRNA	AA591626	lc.34618	EST
chr2	E.2877	BC002221	lc.34619	mRNA	CK637989	lc.34621	EST
chr2	E.2878	AF247637	lc.34666	mRNA	W45897	lc.34668	EST
chr2	E.2879	AK122204	lc.34669	mRNA	BB661759	lc.34674	EST
chr2	E.2880	BC032293	lc.34699	mRNA	BY733256	lc.34685	EST
chr2	E.2881	AK037174	lc.34714	mRNA	BB637635	lc.34718	EST
chr2	E.2882	AK053012	lc.34737	mRNA	BU505720	lc.34738	EST	*
chr2	E.2883	AK036400	lc.34740	mRNA	CA463874	lc.34741	EST
chr2	E.2884	BC030907	lc.34744	mRNA	AI837031	lc.34748	EST
chr2	E.2885	BU694325	lc.34765	EST	U72141	lc.34766	mRNA
chr2	E.2886	BE944726	lc.34773	EST	BC010749	lc.34774	mRNA
chr2	E.2887	BY718255	lc.34779	EST	BC061503	lc.34782	mRNA
chr2	E.2888	AK079376	lc.34793	mRNA	BI134351	lc.34794	EST
chr2	E.2889	BC060058	lc.34819	mRNA	AA981405	lc.34820	EST
chr2	E.2890	CB173467	lc.34832	EST	AJ278191	lc.34834	mRNA
chr2	E.2891	U75373	lc.34847	mRNA	BE983321	lc.34842	EST
chr2	E.2892	BC060256	lc.34854	mRNA	BE990480	lc.34855	EST
chr2	E.2893	BE989779	lc.34859	EST	AJ251594	lc.34860	mRNA
chr2	E.2894	BU756302	lc.34877	EST	X52108	lc.34878	mRNA
chr2	E.2895	BC054399	lc.34879	mRNA	BE952123	lc.34885	EST
chr2	E.2896	AK013416	lc.34897	mRNA	AW489414	lc.34899	EST
chr2	E.2897	BC042716	lc.34919	mRNA	BF464989	lc.34921	EST
chr2	E.2898	BX529055	lc.34964	EST	D13003	lc.34965	mRNA
chr2	E.2899	AW123231	lc.35001	EST	BC054106	lc.35002	mRNA
chr2	E.2900	AK036112	lc.35006	mRNA	BE952437	lc.35007	EST
chr2	E.2901	AY231132	lc.35017	mRNA	BE947398	lc.35019	EST
chr2	E.2902	BC052471	lc.35021	mRNA	AA097085	lc.35023	EST
chr2	E.2903	AI854068	lc.35033	EST	BC027250	lc.35034	mRNA
chr2	E.2904	AK128951	lc.35035	mRNA	AW319572	lc.35041	EST
chr2	E.2905	BC028497	lc.35061	mRNA	AW490796	lc.35063	EST
chr2	E.2906	AK043262	lc.35081	mRNA	BE950317	lc.35072	EST
chr2	E.2907	AK085627	lc.35068	mRNA	BY726557	lc.35078	EST
chr2	E.2908	AK051746	lc.35070	mRNA	AI851262	lc.35079	EST
chr2	E.2909	AK006808	lc.35088	mRNA	BY736508	lc.35091	EST
chr2	E.2910	AK082110	lc.35131	mRNA	CA786580	lc.35134	EST
chr2	E.2911	BE947497	lc.35139	EST	AK077547	lc.35140	mRNA
chr2	E.2912	BB873058	lc.35155	EST	AK012325	lc.35166	mRNA	*
chr2	E.2913	AK053024	lc.35182	mRNA	BE625466	lc.35183	EST
chr2	E.2914	AW046106	lc.35186	EST	BC057341	lc.35187	mRNA
chr2	E.2915	BB637223	lc.35197	EST	BC052037	lc.35198	mRNA
chr2	E.2916	BF719079	lc.35203	EST	M29264	lc.35204	mRNA
chr2	E.2917	BB686556	lc.35205	EST	AK084658	lc.35206	mRNA
chr2	E.2918	BC059912	lc.35210	mRNA	AI850458	lc.35214	EST
chr2	E.2919	BC026434	lc.35219	mRNA	AW123519	lc.35221	EST
chr2	E.2920	BC031454	lc.35224	mRNA	BG968031	lc.35225	EST
chr2	E.2921	AK036480	lc.35226	mRNA	AW492646	lc.35228	EST
chr2	E.2922	AK036374	lc.35229	mRNA	BE197131	lc.35232	EST
chr2	E.2923	AK129243	lc.35237	mRNA	AI851057	lc.35242	EST
chr2	E.2924	BQ956431	lc.35255	EST	BC055754	lc.35262	mRNA	*
chr2	E.2925	CB236863	lc.35269	EST	AY179331	lc.35271	mRNA
chr2	E.2926	BC026913	lc.35293	mRNA	CA895903	lc.35300	EST
chr2	E.2927	AK004510	lc.35302	mRNA	BF011589	lc.35303	EST
chr2	E.2928	BC004787	lc.35305	mRNA	CD351867	lc.35309	EST
chr2	E.2929	BC027291	lc.35316	mRNA	BE947183	lc.35317	EST
chr2	E.2930	AK088968	lc.35326	mRNA	BM899650	lc.35324	EST
chr2	E.2931	BC070449	lc.35333	mRNA	BY716469	lc.35335	EST
chr2	E.2932	AK037218	lc.35337	mRNA	BE950877	lc.35339	EST
chr2	E.2933	CA544433	lc.35340	EST	BC012272	lc.35341	mRNA
chr2	E.2934	BF461201	lc.35350	EST	AF281050	lc.35351	mRNA	*
chr2	E.2935	AK019162	lc.35369	mRNA	BY736556	lc.35372	EST
chr2	E.2936	U50734	lc.35402	mRNA	BB187516	lc.35403	EST
chr2	E.2937	AK015009	lc.35410	mRNA	BF319608	lc.35425	EST
chr2	E.2938	BQ175021	lc.35433	EST	AK122264	lc.35434	mRNA
chr2	E.2939	M73329	lc.35439	mRNA	BG969867	lc.35441	EST
chr2	E.2940	AA275051	lc.35444	EST	BC045151	lc.35445	mRNA
chr2	E.2941	BE983506	lc.35451	EST	BC005728	lc.35453	mRNA
chr2	E.2942	BC064446	lc.35464	mRNA	CB946130	lc.35471	EST
chr2	E.2943	CN529007	lc.35472	EST	AY099464	lc.35486	mRNA
chr2	E.2944	BI133440	lc.35480	EST	AK039286	lc.35494	mRNA	*
chr2	E.2945	U27014	lc.35504	mRNA	BY654242	lc.35507	EST
chr2	E.2946	BU756220	lc.35524	EST	BC003879	lc.35525	mRNA
chr2	E.2947	BY734364	lc.35530	EST	AF003747	lc.35531	mRNA
chr2	E.2948	AK085011	lc.35538	mRNA	BB659964	lc.35539	EST
chr2	E.2949	BY729778	lc.35553	EST	AK030357	lc.35555	mRNA
chr2	E.2950	BU700648	lc.35581	EST	AY464564	lc.35582	mRNA
chr2	E.2951	CD774097	lc.35587	EST	AK049924	lc.35593	mRNA
chr2	E.2952	CB589900	lc.35595	EST	BC023096	lc.35598	mRNA
chr2	E.2953	CB952679	lc.35614	EST	X57437	lc.35616	mRNA
chr2	E.2954	CN838929	lc.35619	EST	M74516	lc.35621	mRNA
chr2	E.2955	BC066126	lc.35624	mRNA	AI595575	lc.35627	EST
chr2	E.2956	BF466489	lc.35630	EST	AY032951	lc.35631	mRNA
chr2	E.2957	BE987536	lc.35634	EST	AB041547	lc.35635	mRNA
chr2	E.2958	BX520432	lc.35646	EST	BC004089	lc.35647	mRNA
chr2	E.2959	BC049832	lc.35648	mRNA	BF456697	lc.35652	EST
chr2	E.2960	BC017524	lc.35654	mRNA	BE986788	lc.35659	EST
chr2	E.2961	BQ572106	lc.35665	EST	BC030182	lc.35668	mRNA
chr2	E.2962	BC021947	lc.35674	mRNA	CA492463	lc.35675	EST
chr2	E.2963	BY750089	lc.35679	EST	AJ243223	lc.35681	mRNA
chr2	E.2964	AK050192	lc.35692	mRNA	AV282483	lc.35688	EST
chr2	E.2965	BE987509	lc.35705	EST	X80169	lc.35707	mRNA
chr2	E.2966	AK015044	lc.35727	mRNA	CK022106	lc.35728	EST
chr2	E.2967	BC024414	lc.35730	mRNA	BU516354	lc.35734	EST
chr2	E.2968	AK042900	lc.35749	mRNA	BB652694	lc.35750	EST
chr2	E.2969	CN684178	lc.35751	EST	BC053443	lc.35752	mRNA
chr2	E.2970	Y10349	lc.35759	mRNA	AI835480	lc.35763	EST
chr2	E.2971	BM453594	lc.35777	EST	BC009022	lc.35784	mRNA
chr2	E.2972	M36033	lc.35800	mRNA	BG084684	lc.35807	EST
chr2	E.2973	CF587157	lc.35817	EST	BC051541	lc.35820	mRNA
chr2	E.2974	BF463919	lc.35827	EST	AK089462	lc.35828	mRNA
chr2	E.2975	BC048399	lc.35859	mRNA	AA717385	lc.35861	EST
chr2	E.2976	AK016755	lc.35865	mRNA	BE955230	lc.35867	EST
chr2	E.2977	AW320079	lc.35870	EST	AK013404	lc.35871	mRNA
chr2	E.2978	AJ567473	lc.35875	mRNA	BF467368	lc.35877	EST
chr2	E.2979	M13685	lc.35888	mRNA	BE989020	lc.35892	EST
chr2	E.2980	AW491968	lc.35903	EST	AY004874	lc.35904	mRNA
chr2	E.2981	BB665892	lc.35920	EST	AK050318	lc.35921	mRNA
chr2	E.2982	X53028	lc.35927	mRNA	BB025702	lc.35930	EST
chr2	E.2983	BU786634	lc.35947	EST	BC054558	lc.35949	mRNA
chr2	E.2984	AF022804	lc.35969	mRNA	BB661274	lc.35972	EST
chr2	E.2985	AK018222	lc.35977	mRNA	CO039727	lc.35980	EST
chr2	E.2986	BB615435	lc.35981	EST	AK079080	lc.35982	mRNA
chr2	E.2987	BC018249	lc.35992	mRNA	BF462645	lc.35996	EST
chr2	E.2988	AK035424	lc.36004	mRNA	AI851632	lc.36001	EST
chr2	E.2989	AA123724	lc.36008	EST	BC058675	lc.36010	mRNA
chr2	E.2990	AK052530	lc.36011	mRNA	CD774752	lc.36013	EST
chr2	E.2991	AK077398	lc.36020	mRNA	AI430783	lc.36022	EST
chr2	E.2992	BB631447	lc.36043	EST	AK033018	lc.36046	mRNA
chr2	E.2993	BC026794	lc.36050	mRNA	BE947509	lc.36052	EST
chr2	E.2994	BC061246	lc.36066	mRNA	BI133133	lc.36060	EST
chr2	E.2995	AK078898	lc.36069	mRNA	CF382624	lc.36073	EST
chr2	E.2996	CF583307	lc.36080	EST	BC002242	lc.36085	mRNA
chr2	E.2997	BQ930954	lc.36101	EST	BC050201	lc.36104	mRNA
chr2	E.2998	BC026537	lc.36113	mRNA	BB647365	lc.36119	EST
chr2	E.2999	BC017615	lc.36123	mRNA	BB615995	lc.36128	EST
chr2	E.3000	AK051533	lc.36133	mRNA	BB656008	lc.36137	EST
chr2	E.3001	BY715501	lc.36145	EST	BC029187	lc.36147	mRNA
chr2	E.3002	BE988121	lc.36155	EST	BC053994	lc.36161	mRNA
chr2	E.3003	BE943837	lc.36194	EST	X14432	lc.36195	mRNA
chr2	E.3004	AA220480	lc.36196	EST	AF081789	lc.36198	mRNA
chr2	E.3005	BX524290	lc.36206	EST	BC049874	lc.36208	mRNA
chr2	E.3006	BY632234	lc.36218	EST	M59470	lc.36219	mRNA
chr2	E.3007	AU035101	lc.36225	EST	AY134663	lc.36229	mRNA
chr2	E.3008	X60203	lc.36278	mRNA	CD776855	lc.36281	EST
chr2	E.3009	BC049957	lc.36307	mRNA	BU703935	lc.36309	EST
chr2	E.3010	U51866	lc.36312	mRNA	BE992546	lc.36314	EST
chr2	E.3011	AY512942	lc.36322	mRNA	BY727280	lc.36324	EST	*
chr2	E.3012	AW493113	lc.36328	EST	BC055755	lc.36329	mRNA
chr2	E.3013	AK049101	lc.36344	mRNA	BM947934	lc.36345	EST	*
chr2	E.3014	AK037391	lc.36354	mRNA	BB630537	lc.36355	EST
chr2	E.3015	BX522536	lc.36360	EST	L35048	lc.36365	mRNA
chr2	E.3016	BC060619	lc.36366	mRNA	BB713456	lc.36367	EST
chr2	E.3017	AK015388	lc.36373	mRNA	AI510260	lc.36375	EST
chr2	E.3018	CK020939	lc.36376	EST	BC031699	lc.36377	mRNA
chr2	E.3019	AB093220	lc.36385	mRNA	BG797395	lc.36388	EST
chr2	E.3020	BB079289	lc.36389	EST	BC058340	lc.36390	mRNA
chr2	E.3021	BE995841	lc.36391	EST	BC037664	lc.36392	mRNA
chr2	E.3022	CB525992	lc.36398	EST	AK010870	lc.36403	mRNA
chr2	E.3023	BU611488	lc.36407	EST	BC075648	lc.36409	mRNA
chr2	E.3024	AK040905	lc.36415	mRNA	BX512910	lc.36418	EST
chr2	E.3025	AK087318	lc.36420	mRNA	BI133490	lc.36421	EST
chr2	E.3026	BC064679	lc.36450	mRNA	CN685116	lc.36459	EST
chr2	E.3027	BC059279	lc.36473	mRNA	BE943959	lc.36476	EST
chr2	E.3028	CN536288	lc.36490	EST	BC028278	lc.36495	mRNA
chr2	E.3029	BC043086	lc.36505	mRNA	BG145163	lc.36509	EST
chr2	E.3030	BE628598	lc.36512	EST	AF216186	lc.36513	mRNA
chr2	E.3031	AK003738	lc.36515	mRNA	BQ714342	lc.36519	EST
chr2	E.3032	AA717528	lc.36521	EST	U35456	lc.36525	mRNA	*
chr2	E.3033	BE952392	lc.36528	EST	BC057330	lc.36529	mRNA
chr2	E.3034	BB839253	lc.36530	EST	BC008268	lc.36531	mRNA
chr2	E.3035	AK045557	lc.36552	mRNA	BB712949	lc.36555	EST
chr2	E.3036	BY709118	lc.36560	EST	AK032457	lc.36561	mRNA	*
chr2	E.3037	BB770643	lc.36565	EST	BC057554	lc.36569	mRNA
chr2	E.3038	W59266	lc.36573	EST	BC010586	lc.36575	mRNA
chr2	E.3039	BI500063	lc.36577	EST	BC023205	lc.36578	mRNA
chr2	E.3040	AK080262	lc.36589	mRNA	BY724813	lc.36595	EST
chr2	E.3041	AK035209	lc.36591	mRNA	AW121207	lc.36587	EST
chr2	E.3042	AI840237	lc.36606	EST	AK077867	lc.36607	mRNA
chr2	E.3043	BC034751	lc.36609	mRNA	AI606895	lc.36611	EST
chr2	E.3044	AI464844	lc.36638	EST	AK085033	lc.36642	mRNA
chr2	E.3045	BE979625	lc.36647	EST	BC018504	lc.36648	mRNA
chr2	E.3046	BX527360	lc.36651	EST	BC046807	lc.36652	mRNA
chr2	E.3047	CF540531	lc.36655	EST	AK036375	lc.36656	mRNA
chr2	E.3048	BX527182	lc.36659	EST	AK054490	lc.36660	mRNA
chr2	E.3049	BC030375	lc.36671	mRNA	AA051118	lc.36673	EST
chr2	E.3050	BC039953	lc.36674	mRNA	BE995450	lc.36676	EST
chr2	E.3051	CD422028	lc.36702	EST	M55154	lc.36703	mRNA
chr2	E.3052	CF424351	lc.36705	EST	AK052605	lc.36706	mRNA
chr2	E.3053	BC060623	lc.36714	mRNA	AI854265	lc.36719	EST
chr2	E.3054	AK122470	lc.36720	mRNA	BG916930	lc.36722	EST
chr2	E.3055	BQ942278	lc.36733	EST	AK043353	lc.36734	mRNA
chr2	E.3056	BM932462	lc.36737	EST	BC072662	lc.36738	mRNA
chr2	E.3057	AJ001598	lc.36739	mRNA	BQ043072	lc.36742	EST	*
chr2	E.3058	AK037627	lc.36745	mRNA	CO040011	lc.36749	EST
chr2	E.3059	AK087199	lc.36750	mRNA	BB664323	lc.36752	EST
chr2	E.3060	BC029709	lc.36755	mRNA	AW123003	lc.36757	EST
chr2	E.3061	AI425718	lc.36762	EST	BC038256	lc.36763	mRNA
chr2	E.3062	L20632	lc.36766	mRNA	BF463740	lc.36772	EST
chr2	E.3063	CF745511	lc.36786	EST	AK087610	lc.36776	mRNA
chr2	E.3064	BB620038	lc.36787	EST	AK030967	lc.36779	mRNA
chr2	E.3065	BE952319	lc.36794	EST	AK018129	lc.36795	mRNA
chr2	E.3066	BY742504	lc.36805	EST	AF162857	lc.36806	mRNA
chr2	E.3067	BC012039	lc.36814	mRNA	BQ444498	lc.36815	EST
chr2	E.3068	BC037708	lc.36819	mRNA	AW488492	lc.36821	EST
chr2	E.3069	BY742344	lc.36835	EST	BC005579	lc.36836	mRNA
chr2	E.3070	BY283174	lc.36860	EST	M10319	lc.36848	mRNA
chr2	E.3071	AW490101	lc.36866	EST	AK032666	lc.36867	mRNA
chr2	E.3072	AK083367	lc.36870	mRNA	AW012592	lc.36875	EST
chr2	E.3073	CN535542	lc.36881	EST	BC018278	lc.36887	mRNA
chr2	E.3074	BI652491	lc.36905	EST	U73004	lc.36917	mRNA	*
chr2	E.3075	BC003486	lc.36944	mRNA	BY711244	lc.36945	EST
chr2	E.3076	W70705	lc.36952	EST	AK042528	lc.36956	mRNA	*
chr2	E.3077	BU604619	lc.36962	EST	AK006145	lc.36964	mRNA
chr2	E.3078	Z27231	lc.36983	mRNA	BE647478	lc.36985	EST
chr2	E.3079	AK122460	lc.36987	mRNA	BE952261	lc.36988	EST
chr2	E.3080	BG228444	lc.36990	EST	BC017152	lc.36991	mRNA
chr2	E.3081	M83312	lc.36995	mRNA	BY573078	lc.36996	EST
chr2	E.3082	U71208	lc.37007	mRNA	CB231336	lc.37011	EST
chr2	E.3083	BY548766	lc.37039	EST	U58670	lc.37041	mRNA
chr2	E.3084	AF301152	lc.37053	mRNA	CO042198	lc.37055	EST
chr2	E.3085	BC042795	lc.37064	mRNA	BY025710	lc.37065	EST	*
chr2	E.3086	BC058947	lc.37080	mRNA	BF458361	lc.37083	EST	*
chr2	E.3087	CA316531	lc.37085	EST	BC034597	lc.37088	mRNA
chr2	E.3088	BE989298	lc.37101	EST	BC002270	lc.37102	mRNA
chr2	E.3089	AK020334	lc.37105	mRNA	BF722098	lc.37107	EST
chr2	E.3090	BQ769743	lc.37112	EST	AK083660	lc.37117	mRNA
chr2	E.3091	AK027991	lc.37122	mRNA	BY752997	lc.37124	EST
chr2	E.3092	BG092412	lc.37129	EST	BC061151	lc.37135	mRNA
chr2	E.3093	BI133643	lc.37143	EST	AK089064	lc.37144	mRNA
chr2	E.3094	CN682603	lc.37153	EST	U49046	lc.37154	mRNA
chr2	E.3095	AK079848	lc.37158	mRNA	BE955693	lc.37159	EST
chr2	E.3096	BC066822	lc.37214	mRNA	CA542367	lc.37216	EST
chr2	E.3097	BC049717	lc.37218	mRNA	CA465559	lc.37220	EST
chr2	E.3098	BC057642	lc.37227	mRNA	BG869257	lc.37233	EST
chr2	E.3099	BC049072	lc.37243	mRNA	BB633348	lc.37246	EST
chr2	E.3100	X94694	lc.37250	mRNA	BU758207	lc.37252	EST
chr2	E.3101	X75316	lc.37260	mRNA	CF356940	lc.37263	EST
chr2	E.3102	BQ174046	lc.37271	EST	BC036995	lc.37273	mRNA
chr2	E.3103	BC006596	lc.37281	mRNA	AW825649	lc.37288	EST
chr2	E.3104	AK076536	lc.37306	mRNA	CN695046	lc.37304	EST
chr2	E.3105	AK013439	lc.37316	mRNA	BF469167	lc.37317	EST
chr2	E.3106	BE629702	lc.37320	EST	BC026968	lc.37321	mRNA
chr2	E.3107	U32330	lc.37324	mRNA	AI854136	lc.37326	EST
chr2	E.3108	AK039408	lc.37338	mRNA	BF123279	lc.37340	EST
chr2	E.3109	CF174409	lc.37351	EST	AK008984	lc.37353	mRNA
chr2	E.3110	CF553571	lc.37363	EST	AK021199	lc.37368	mRNA
chr2	E.3111	BY749140	lc.37381	EST	AK018923	lc.37382	mRNA	*
chr2	E.3112	BE953796	lc.37394	EST	AY038601	lc.37395	mRNA
chr2	E.3113	BC040823	lc.37397	mRNA	BB704418	lc.37399	EST
chr2	E.3114	BC054730	lc.37402	mRNA	BE944372	lc.37406	EST
chr2	E.3115	BB625424	lc.37409	EST	AY142145	lc.37410	mRNA
chr2	E.3116	W83023	lc.37415	EST	U37501	lc.37416	mRNA
chr2	E.3117	BG144999	lc.37418	EST	AK050121	lc.37419	mRNA
chr2	E.3118	BY720905	lc.37423	EST	U84725	lc.37424	mRNA
chr2	E.3119	AK005551	lc.37432	mRNA	AW489661	lc.37435	EST
chr2	E.3120	BF464319	lc.37442	EST	AK129117	lc.37448	mRNA	*
chr2	E.3121	AK076477	lc.37453	mRNA	BY731253	lc.37454	EST
chr2	E.3122	BE986685	lc.37458	EST	AK051155	lc.37460	mRNA
chr2	E.3123	CK619363	lc.37465	EST	AK033241	lc.37467	mRNA
chr2	E.3124	AK030295	lc.37472	mRNA	BB470110	lc.37478	EST
chr2	E.3125	BC030415	lc.37480	mRNA	AI851628	lc.37481	EST
chr2	E.3126	BE996320	lc.37484	EST	AF490773	lc.37487	mRNA
chr2	E.3127	AW125128	lc.37506	EST	BC059066	lc.37509	mRNA
chr2	E.3128	CF534386	lc.37523	EST	BC057017	lc.37516	mRNA	*
chr2	E.3129	BC012268	lc.37537	mRNA	BY333630	lc.37541	EST
chr2	E.3130	BC023691	lc.37556	mRNA	BQ176914	lc.37559	EST
chr2	E.3131	AF043276	lc.37564	mRNA	AW495207	lc.37566	EST
chr2	F.1269	AK052369	lc.32266	mRNA	AK083457	lc.32269	mRNA	*
chr2	F.1270	AK082365	lc.32302	mRNA	AK027935	lc.32301	mRNA	*
chr2	F.1271	AK016096	lc.32332	mRNA	BC061185	lc.32335	mRNA	*
chr2	F.1272	BC049595	lc.32353	mRNA	AK047370	lc.32357	mRNA	*
chr2	F.1273	AK011139	lc.32358	mRNA	BC005458	lc.32362	mRNA
chr2	F.1274	AK082173	lc.32413	mRNA	BC026856	lc.32414	mRNA
chr2	F.1275	AK085384	lc.32426	mRNA	AJ292189	lc.32432	mRNA	*
chr2	F.1276	AK052339	lc.32446	mRNA	AK076687	lc.32448	mRNA
chr2	F.1277	D11091	lc.32449	mRNA	AK041898	lc.32453	mRNA
chr2	F.1278	AK086944	lc.32467	mRNA	AF041409	lc.32469	mRNA
chr2	F.1279	AK053854	lc.32484	mRNA	BC024634	lc.32486	mRNA	*
chr2	F.1280	AK035306	lc.32492	mRNA	BC026593	lc.32495	mRNA	*
chr2	F.1281	AK005721	lc.32508	mRNA	AK085105	lc.32509	mRNA	*
chr2	F.1282	BC066810	lc.32542	mRNA	AK016811	lc.32546	mRNA
chr2	F.1283	AK045818	lc.32577	mRNA	AK044329	lc.32580	mRNA	*
chr2	F.1284	BC055298	lc.32591	mRNA	BC031636	lc.32604	mRNA
chr2	F.1285	BC052544	lc.32588	mRNA	L16953	lc.32603	mRNA
chr2	F.1286	AK007922	lc.32649	mRNA	AK053418	lc.32651	mRNA
chr2	F.1287	AK007425	lc.32652	mRNA	BC039973	lc.32653	mRNA
chr2	F.1288	AK037056	lc.32750	mRNA	X57487	lc.32752	mRNA	*
chr2	F.1289	AK078448	lc.32763	mRNA	BC034728	lc.32767	mRNA
chr2	F.1290	BC031143	lc.32772	mRNA	BC047532	lc.32773	mRNA	*
chr2	F.1291	BC061039	lc.32781	mRNA	BC022919	lc.32783	mRNA
chr2	F.1292	AK087384	lc.32804	mRNA	D10028	lc.32806	mRNA	*
chr2	F.1293	BC060967	lc.32823	mRNA	BC029214	lc.32824	mRNA	*
chr2	F.1294	BC010776	lc.32827	mRNA	BC019967	lc.32829	mRNA
chr2	F.1295	AK039020	lc.32842	mRNA	AK014983	lc.32847	mRNA	*
chr2	F.1296	BC061001	lc.32855	mRNA	AK082064	lc.32856	mRNA	*
chr2	F.1297	AK035055	lc.32886	mRNA	BC030934	lc.32890	mRNA
chr2	F.1298	BC071197	lc.32895	mRNA	AK004089	lc.32898	mRNA	*
chr2	F.1299	AK044071	lc.32899	mRNA	BC057031	lc.32902	mRNA
chr2	F.1300	AK020431	lc.32904	mRNA	AK014885	lc.32907	mRNA	*
chr2	F.1301	BC010810	lc.32908	mRNA	AK085439	lc.32914	mRNA	*
chr2	F.1302	AK075572	lc.32917	mRNA	Z11886	lc.32919	mRNA
chr2	F.1303	BC054063	lc.32921	mRNA	AY072769	lc.32922	mRNA
chr2	F.1304	BC049779	lc.32940	mRNA	BC052500	lc.32943	mRNA
chr2	F.1305	AF416510	lc.32966	mRNA	U37017	lc.32968	mRNA
chr2	F.1306	AB009993	lc.32990	mRNA	AK035079	lc.32992	mRNA	*
chr2	F.1307	AK050459	lc.33069	mRNA	BC024075	lc.33070	mRNA	*
chr2	F.1308	BC034126	lc.33104	mRNA	BC021432	lc.33105	mRNA	*
chr2	F.1309	AK046897	lc.33107	mRNA	BC057021	lc.33108	mRNA	*
chr2	F.1310	X99394	lc.33113	mRNA	AK046148	lc.33114	mRNA	*
chr2	F.1311	BC032090	lc.33128	mRNA	AK076552	lc.33130	mRNA
chr2	F.1312	BC026544	lc.33136	mRNA	X85983	lc.33141	mRNA	*
chr2	F.1313	AK088252	lc.33188	mRNA	AK006784	lc.33195	mRNA
chr2	F.1314	AK122189	lc.33215	mRNA	AK041512	lc.33220	mRNA
chr2	F.1315	AK006171	lc.33221	mRNA	AK079514	lc.33222	mRNA	*
chr2	F.1316	BC055116	lc.33226	mRNA	AK076583	lc.33233	mRNA
chr2	F.1317	BC027325	lc.33234	mRNA	L31783	lc.33236	mRNA
chr2	F.1318	BC072624	lc.33243	mRNA	BC049639	lc.33245	mRNA	*
chr2	F.1319	BC057613	lc.33251	mRNA	BC066998	lc.33254	mRNA	*
chr2	F.1320	X77952	lc.33271	mRNA	U33557	lc.33275	mRNA	*
chr2	F.1321	AF168364	lc.33278	mRNA	AK018150	lc.33280	mRNA	*
chr2	F.1322	BC024469	lc.33283	mRNA	AK028040	lc.33285	mRNA	*
chr2	F.1323	AK075833	lc.33286	mRNA	AK006127	lc.33291	mRNA	*
chr2	F.1324	BC027843	lc.33295	mRNA	BC049146	lc.33303	mRNA	*
chr2	F.1325	AK037265	lc.33308	mRNA	AK076767	lc.33311	mRNA
chr2	F.1326	AK019757	lc.33363	mRNA	AK078815	lc.33366	mRNA	*
chr2	F.1327	AK038799	lc.33375	mRNA	M35526	lc.33376	mRNA
chr2	F.1328	AK020243	lc.33412	mRNA	AK016577	lc.33414	mRNA
chr2	F.1329	M34141	lc.33429	mRNA	AK089576	lc.33431	mRNA
chr2	F.1330	AK044346	lc.33455	mRNA	X84692	lc.33464	mRNA
chr2	F.1331	BC043114	lc.33489	mRNA	BC027786	lc.33494	mRNA
chr2	F.1332	BC019524	lc.33501	mRNA	Y10874	lc.33503	mRNA
chr2	F.1333	AK017050	lc.33505	mRNA	AF511594	lc.33506	mRNA
chr2	F.1334	AK077027	lc.33528	mRNA	BC025884	lc.33531	mRNA	*
chr2	F.1335	AK040796	lc.33577	mRNA	AK078625	lc.33581	mRNA	*
chr2	F.1336	BC065800	lc.33609	mRNA	BC060699	lc.33610	mRNA	*
chr2	F.1337	BC067051	lc.33649	mRNA	AK040455	lc.33657	mRNA
chr2	F.1338	AK009282	lc.33660	mRNA	AK044108	lc.33662	mRNA
chr2	F.1339	AK035433	lc.33707	mRNA	AK046400	lc.33718	mRNA
chr2	F.1340	U60987	lc.33759	mRNA	AK050290	lc.33762	mRNA	*
chr2	F.1341	AK020791	lc.33832	mRNA	AK002812	lc.33833	mRNA
chr2	F.1342	AK052471	lc.33834	mRNA	AF395445	lc.33835	mRNA	*
chr2	F.1343	BC023004	lc.33840	mRNA	D30779	lc.33842	mRNA
chr2	F.1344	AK079054	lc.33883	mRNA	X58384	lc.33884	mRNA
chr2	F.1345	BC021450	lc.33891	mRNA	AK084685	lc.33894	mRNA	*
chr2	F.1346	AK039150	lc.33936	mRNA	AK034315	lc.33939	mRNA	*
chr2	F.1347	BC069942	lc.34016	mRNA	AK084345	lc.34018	mRNA
chr2	F.1348	BC046451	lc.34022	mRNA	AF133903	lc.34023	mRNA
chr2	F.1349	Z49976	lc.34082	mRNA	AK005124	lc.34084	mRNA
chr2	F.1350	AK029112	lc.34102	mRNA	AB023478	lc.34104	mRNA
chr2	F.1351	AK010067	lc.34121	mRNA	AK043783	lc.34126	mRNA	*
chr2	F.1352	AB021132	lc.34141	mRNA	AK076344	lc.34144	mRNA	*
chr2	F.1353	AK013593	lc.34170	mRNA	AK088238	lc.34174	mRNA	*
chr2	F.1354	AK028703	lc.34180	mRNA	AK008242	lc.34184	mRNA	*
chr2	F.1355	AK029663	lc.34197	mRNA	X03986	lc.34198	mRNA
chr2	F.1356	BC026449	lc.34200	mRNA	BC054770	lc.34203	mRNA	*
chr2	F.1357	AK044411	lc.34289	mRNA	AK046927	lc.34293	mRNA	*
chr2	F.1358	X53176	lc.34369	mRNA	AK042774	lc.34375	mRNA
chr2	F.1359	U14135	lc.34426	mRNA	AK030373	lc.34432	mRNA
chr2	F.1360	BC044302	lc.34451	mRNA	BC065155	lc.34456	mRNA	*
chr2	F.1361	AK043577	lc.34460	mRNA	AK033350	lc.34464	mRNA	*
chr2	F.1362	BC053747	lc.34471	mRNA	AK082011	lc.34473	mRNA	*
chr2	F.1363	BC027685	lc.34496	mRNA	AK086116	lc.34501	mRNA
chr2	F.1364	AK077042	lc.34577	mRNA	D83203	lc.34579	mRNA
chr2	F.1365	U40750	lc.34588	mRNA	AK018903	lc.34592	mRNA	*
chr2	F.1366	BC027315	lc.34599	mRNA	AK038464	lc.34603	mRNA	*
chr2	F.1367	AK084726	lc.34607	mRNA	BC026750	lc.34610	mRNA	*
chr2	F.1368	X15788	lc.34623	mRNA	AK020549	lc.34625	mRNA
chr2	F.1369	AK083043	lc.34627	mRNA	AK035296	lc.34633	mRNA	*
chr2	F.1370	X57199	lc.34640	mRNA	AY027937	lc.34645	mRNA
chr2	F.1371	BC003884	lc.34647	mRNA	AK014830	lc.34648	mRNA	*
chr2	F.1372	AK087376	lc.34661	mRNA	AK045977	lc.34649	mRNA
chr2	F.1373	AK083702	lc.34695	mRNA	BC033419	lc.34686	mRNA	*
chr2	F.1374	BC033910	lc.34703	mRNA	AK087503	lc.34704	mRNA
chr2	F.1375	AK039128	lc.34707	mRNA	AK013769	lc.34709	mRNA
chr2	F.1376	AK006499	lc.34733	mRNA	BC072578	lc.34734	mRNA	*
chr2	F.1377	AK014837	lc.34771	mRNA	BC018196	lc.34772	mRNA	*
chr2	F.1378	BC022909	lc.34780	mRNA	AK089391	lc.34783	mRNA
chr2	F.1379	AK079036	lc.34784	mRNA	U35846	lc.34785	mRNA
chr2	F.1380	M64796	lc.34805	mRNA	BC025075	lc.34806	mRNA	*
chr2	F.1381	AK079670	lc.34825	mRNA	AK032208	lc.34829	mRNA	*
chr2	F.1382	U75372	lc.34840	mRNA	AK018918	lc.34849	mRNA
chr2	F.1383	AK086376	lc.34889	mRNA	BC052427	lc.34890	mRNA	*
chr2	F.1384	BC058253	lc.34900	mRNA	AK076716	lc.34906	mRNA	*
chr2	F.1385	AK087667	lc.34935	mRNA	AK082024	lc.34936	mRNA
chr2	F.1386	AK029862	lc.34947	mRNA	BC005598	lc.34957	mRNA
chr2	F.1387	X63963	lc.34969	mRNA	AK079069	lc.34977	mRNA	*
chr2	F.1388	AK012181	lc.34978	mRNA	BC030072	lc.34987	mRNA	*
chr2	F.1389	BC016095	lc.35012	mRNA	BC018588	lc.35016	mRNA
chr2	F.1390	AK044357	lc.35024	mRNA	AK082690	lc.35026	mRNA
chr2	F.1391	BC049229	lc.35028	mRNA	AK006310	lc.35031	mRNA
chr2	F.1392	AY198336	lc.35043	mRNA	AK078270	lc.35047	mRNA	*
chr2	F.1393	BC062099	lc.35065	mRNA	BC051926	lc.35077	mRNA	*
chr2	F.1394	AK006808	lc.35088	mRNA	X83934	lc.35092	mRNA
chr2	F.1395	X53599	lc.35103	mRNA	AK015951	lc.35113	mRNA
chr2	F.1396	BC052040	lc.35151	mRNA	BC049683	lc.35157	mRNA
chr2	F.1397	X03942	lc.35154	mRNA	U68383	lc.35158	mRNA
chr2	F.1398	BC049568	lc.35176	mRNA	AK045532	lc.35177	mRNA	*
chr2	F.1399	AK028753	lc.35265	mRNA	BC013487	lc.35267	mRNA
chr2	F.1400	AF205935	lc.35322	mRNA	AK015626	lc.35323	mRNA	*
chr2	F.1401	AB117944	lc.35357	mRNA	BC025424	lc.35360	mRNA	*
chr2	F.1402	AK012960	lc.35377	mRNA	BC034894	lc.35379	mRNA	*
chr2	F.1403	AK029170	lc.35384	mRNA	AK034144	lc.35386	mRNA	*
chr2	F.1404	AK006022	lc.35392	mRNA	AF061555	lc.35394	mRNA
chr2	F.1405	BC052048	lc.35406	mRNA	BC071272	lc.35409	mRNA
chr2	F.1406	BC029106	lc.35419	mRNA	AJ414734	lc.35413	mRNA	*
chr2	F.1407	BC025976	lc.35436	mRNA	AF375593	lc.35437	mRNA
chr2	F.1408	BC038469	lc.35449	mRNA	AK044479	lc.35450	mRNA	*
chr2	F.1409	AK031592	lc.35454	mRNA	BC062889	lc.35460	mRNA	*
chr2	F.1410	AK082048	lc.35473	mRNA	AK129453	lc.35492	mRNA
chr2	F.1411	BC050815	lc.35484	mRNA	AK015195	lc.35496	mRNA
chr2	F.1412	AY236527	lc.35545	mRNA	AK048404	lc.35550	mRNA	*
chr2	F.1413	U20975	lc.35556	mRNA	AK085539	lc.35559	mRNA
chr2	F.1414	BC049930	lc.35564	mRNA	U22493	lc.35565	mRNA	*
chr2	F.1415	BC069897	lc.35580	mRNA	AY464564	lc.35582	mRNA	*
chr2	F.1416	BC052847	lc.35602	mRNA	AK015893	lc.35604	mRNA
chr2	F.1417	AK030353	lc.35669	mRNA	BC039212	lc.35672	mRNA
chr2	F.1418	AK004775	lc.35686	mRNA	AK002906	lc.35687	mRNA
chr2	F.1419	AK039171	lc.35722	mRNA	AK014355	lc.35726	mRNA	*
chr2	F.1420	BC015085	lc.35742	mRNA	AK042594	lc.35748	mRNA	*
chr2	F.1421	AK042010	lc.35753	mRNA	X01450	lc.35754	mRNA	*
chr2	F.1422	AK076405	lc.35755	mRNA	M15131	lc.35756	mRNA	*
chr2	F.1423	AK006778	lc.35766	mRNA	AK030036	lc.35769	mRNA
chr2	F.1424	BC025626	lc.35794	mRNA	BC003713	lc.35796	mRNA	*
chr2	F.1425	AK005929	lc.35811	mRNA	AK034114	lc.35815	mRNA	*
chr2	F.1426	AF119821	lc.35835	mRNA	AK046500	lc.35844	mRNA
chr2	F.1427	AK048328	lc.35852	mRNA	BC071212	lc.35853	mRNA	*
chr2	F.1428	BC057568	lc.35854	mRNA	AK046964	lc.35856	mRNA	*
chr2	F.1429	AK042504	lc.35898	mRNA	BC057402	lc.35899	mRNA
chr2	F.1430	BC048702	lc.35936	mRNA	AY325108	lc.35938	mRNA	*
chr2	F.1431	U85713	lc.35956	mRNA	AK049057	lc.35964	mRNA
chr2	F.1432	AK010392	lc.36002	mRNA	AK004987	lc.36005	mRNA	*
chr2	F.1433	BC038317	lc.36033	mRNA	AK021255	lc.36039	mRNA
chr2	F.1434	M55669	lc.36056	mRNA	AK083163	lc.36067	mRNA	*
chr2	F.1435	AK076863	lc.36076	mRNA	AK085768	lc.36077	mRNA
chr2	F.1436	AK007144	lc.36087	mRNA	BC057210	lc.36088	mRNA	*
chr2	F.1437	BC040390	lc.36131	mRNA	AK036067	lc.36138	mRNA
chr2	F.1438	BC009157	lc.36139	mRNA	AK079038	lc.36141	mRNA	*
chr2	F.1439	AK045921	lc.36177	mRNA	AK043561	lc.36181	mRNA
chr2	F.1440	M69222	lc.36183	mRNA	AB080658	lc.36184	mRNA
chr2	F.1441	AK076437	lc.36239	mRNA	BC055706	lc.36240	mRNA	*
chr2	F.1442	AK042041	lc.36241	mRNA	AK088244	lc.36242	mRNA	*
chr2	F.1443	BC038126	lc.36245	mRNA	AK042277	lc.36248	mRNA	*
chr2	F.1444	AK031569	lc.36254	mRNA	BC002138	lc.36255	mRNA	*
chr2	F.1445	BC028794	lc.36261	mRNA	AK129253	lc.36262	mRNA
chr2	F.1446	BC005556	lc.36282	mRNA	AK089208	lc.36284	mRNA
chr2	F.1447	AK038815	lc.36290	mRNA	BC012260	lc.36291	mRNA	*
chr2	F.1448	AF113707	lc.36295	mRNA	AK080248	lc.36298	mRNA
chr2	F.1449	AF271382	lc.36359	mRNA	U51277	lc.36362	mRNA	*
chr2	F.1450	AF151969	lc.36414	mRNA	AK033055	lc.36417	mRNA
chr2	F.1451	BC039797	lc.36460	mRNA	AK044296	lc.36464	mRNA
chr2	F.1452	AK089176	lc.36468	mRNA	AK053350	lc.36470	mRNA
chr2	F.1453	L17076	lc.36481	mRNA	BC003848	lc.36487	mRNA
chr2	F.1454	BC010596	lc.36491	mRNA	AK077959	lc.36494	mRNA	*
chr2	F.1455	BC051432	lc.36514	mRNA	AK015552	lc.36520	mRNA
chr2	F.1456	AJ010262	lc.36533	mRNA	BC029722	lc.36537	mRNA
chr2	F.1457	AK051611	lc.36540	mRNA	BC024442	lc.36541	mRNA
chr2	F.1458	AK033017	lc.36586	mRNA	AK087824	lc.36596	mRNA
chr2	F.1459	BC027204	lc.36598	mRNA	AK088253	lc.36600	mRNA
chr2	F.1460	AY243849	lc.36625	mRNA	AK015092	lc.36631	mRNA
chr2	F.1461	AK029490	lc.36635	mRNA	BC042697	lc.36639	mRNA	*
chr2	F.1462	BC019445	lc.36644	mRNA	BC052655	lc.36646	mRNA
chr2	F.1463	AK011956	lc.36663	mRNA	U33320	lc.36664	mRNA	*
chr2	F.1464	BC046806	lc.36665	mRNA	AK029507	lc.36667	mRNA	*
chr2	F.1465	BC050787	lc.36685	mRNA	BC038332	lc.36687	mRNA
chr2	F.1466	BC058538	lc.36690	mRNA	AK033045	lc.36693	mRNA
chr2	F.1467	BC054350	lc.36696	mRNA	AK008166	lc.36700	mRNA	*
chr2	F.1468	BC065091	lc.36773	mRNA	BC058111	lc.36788	mRNA	*
chr2	F.1469	AK009071	lc.36841	mRNA	AK080142	lc.36842	mRNA	*
chr2	F.1470	D29015	lc.36844	mRNA	BC025862	lc.36846	mRNA
chr2	F.1471	BC052389	lc.36847	mRNA	AK079022	lc.36849	mRNA	*
chr2	F.1472	AK002842	lc.36859	mRNA	BC029980	lc.36850	mRNA	*
chr2	F.1473	AK042861	lc.36889	mRNA	BC019734	lc.36890	mRNA
chr2	F.1474	Y10926	lc.36927	mRNA	BC036558	lc.36918	mRNA
chr2	F.1475	AK032073	lc.36893	mRNA	AK007294	lc.36924	mRNA	*
chr2	F.1476	AK003722	lc.36947	mRNA	AK076765	lc.36948	mRNA	*
chr2	F.1477	BC037155	lc.36953	mRNA	BC005792	lc.36957	mRNA
chr2	F.1478	J05261	lc.36975	mRNA	U37226	lc.36971	mRNA	*
chr2	F.1479	BC031431	lc.36977	mRNA	BC062921	lc.36974	mRNA	*
chr2	F.1480	BC046401	lc.37019	mRNA	AB093284	lc.37021	mRNA	*
chr2	F.1481	AF000581	lc.37025	mRNA	AK084378	lc.37030	mRNA	*
chr2	F.1482	AK076684	lc.37037	mRNA	BC067047	lc.37040	mRNA	*
chr2	F.1483	AK031145	lc.37062	mRNA	BC059933	lc.37063	mRNA
chr2	F.1484	AK044157	lc.37069	mRNA	BC062151	lc.37071	mRNA	*
chr2	F.1485	AK052878	lc.37147	mRNA	AY463373	lc.37148	mRNA
chr2	F.1486	AK087660	lc.37178	mRNA	AK029198	lc.37184	mRNA	*
chr2	F.1487	AK006663	lc.37197	mRNA	AY219233	lc.37201	mRNA	*
chr2	F.1488	BC065407	lc.37207	mRNA	D89669	lc.37208	mRNA	*
chr2	F.1489	AK080960	lc.37237	mRNA	AK047799	lc.37242	mRNA
chr2	F.1490	AK029571	lc.37292	mRNA	AK052807	lc.37295	mRNA	*
chr2	F.1491	BC062654	lc.37301	mRNA	AF319945	lc.37310	mRNA	*
chr2	F.1492	BC031747	lc.37311	mRNA	BC008619	lc.37313	mRNA	*
chr2	F.1493	BC059869	lc.37373	mRNA	AK044026	lc.37374	mRNA	*
chr2	F.1494	AJ409504	lc.37376	mRNA	AK036624	lc.37377	mRNA
chr2	F.1495	AK077193	lc.37378	mRNA	AK014411	lc.37379	mRNA
chr2	F.1496	X69966	lc.37390	mRNA	AK015433	lc.37393	mRNA
chr2	F.1497	AK030350	lc.37439	mRNA	AY234363	lc.37440	mRNA
chr2	F.1498	AK040057	lc.37470	mRNA	BC061107	lc.37471	mRNA
chr2	F.1499	BC058516	lc.37493	mRNA	AK049117	lc.37495	mRNA
chr2	F.1500	AK030149	lc.37497	mRNA	D49427	lc.37499	mRNA
chr2	F.1501	AK041491	lc.37524	mRNA	BC010713	lc.37520	mRNA
chr2	F.1502	BC006886	lc.37529	mRNA	AK029422	lc.37533	mRNA	*
chr2	F.1503	AK039436	lc.37547	mRNA	AK129308	lc.37552	mRNA	*
chr3	E.3132	AK086581	lc.37652	mRNA	BE956996	lc.37653	EST
chr3	E.3133	BC048244	lc.37663	mRNA	AI834868	lc.37667	EST
chr3	E.3134	AK085187	lc.37668	mRNA	CN459611	lc.37670	EST
chr3	E.3135	BC026538	lc.37676	mRNA	BF466081	lc.37679	EST
chr3	E.3136	AW456484	lc.37681	EST	AK011149	lc.37682	mRNA
chr3	E.3137	BY100614	lc.37688	EST	BC028530	lc.37689	mRNA
chr3	E.3138	CK382277	lc.37693	EST	AK032111	lc.37694	mRNA
chr3	E.3139	AK048280	lc.37700	mRNA	BF147601	lc.37702	EST
chr3	E.3140	AI448315	lc.37707	EST	BC052936	lc.37708	mRNA
chr3	E.3141	X70100	lc.37719	mRNA	BQ032626	lc.37721	EST
chr3	E.3142	BY710131	lc.37736	EST	AK083238	lc.37730	mRNA
chr3	E.3143	BY129573	lc.37746	EST	AK016003	lc.37750	mRNA
chr3	E.3144	BF606945	lc.37752	EST	AK043348	lc.37754	mRNA
chr3	E.3145	M27796	lc.37768	mRNA	AI787184	lc.37771	EST
chr3	E.3146	BB591478	lc.37785	EST	AK044259	lc.37786	mRNA
chr3	E.3147	AK011787	lc.37787	mRNA	BQ770095	lc.37791	EST
chr3	E.3148	BE995780	lc.37799	EST	BC051067	lc.37800	mRNA
chr3	E.3149	BC037267	lc.37819	mRNA	BE956784	lc.37821	EST
chr3	E.3150	BB707352	lc.37839	EST	BC029903	lc.37840	mRNA
chr3	E.3151	AK036064	lc.37857	mRNA	CK381125	lc.37861	EST
chr3	E.3152	AL357197	lc.37865	mRNA	BE982288	lc.37866	EST
chr3	E.3153	BB622594	lc.37876	EST	AK075734	lc.37877	mRNA
chr3	E.3154	BE987256	lc.37878	EST	AK078063	lc.37907	mRNA
chr3	E.3155	AK085767	lc.37912	mRNA	AI844576	lc.37919	EST
chr3	E.3156	U87868	lc.37932	mRNA	CK429019	lc.37938	EST
chr3	E.3157	BC050868	lc.37940	mRNA	BB656838	lc.37942	EST
chr3	E.3158	AY205265	lc.37955	mRNA	AW495218	lc.37958	EST
chr3	E.3159	BC026533	lc.37959	mRNA	BY235009	lc.37961	EST
chr3	E.3160	BY734986	lc.37972	EST	AK033517	lc.37973	mRNA	*
chr3	E.3161	AK075621	lc.37995	mRNA	BE990934	lc.38000	EST
chr3	E.3162	BB599745	lc.38003	EST	AJ414610	lc.38005	mRNA
chr3	E.3163	D28577	lc.38008	mRNA	BQ033538	lc.38010	EST
chr3	E.3164	BC004805	lc.38014	mRNA	BE554658	lc.38015	EST
chr3	E.3165	U19582	lc.38016	mRNA	BY246089	lc.38019	EST
chr3	E.3166	BC058957	lc.38031	mRNA	BE984125	lc.38035	EST
chr3	E.3167	U03279	lc.38045	mRNA	BE950608	lc.38048	EST
chr3	E.3168	BE853708	lc.38054	EST	BC028753	lc.38055	mRNA	*
chr3	E.3169	BC025155	lc.38061	mRNA	BF454974	lc.38065	EST
chr3	E.3170	BB654116	lc.38071	EST	AK039764	lc.38075	mRNA	*
chr3	E.3171	AK012246	lc.38076	mRNA	BE982500	lc.38080	EST
chr3	E.3172	AK043872	lc.38103	mRNA	BE979679	lc.38101	EST
chr3	E.3173	BE987263	lc.38121	EST	BC020161	lc.38124	mRNA
chr3	E.3174	BB615724	lc.38148	EST	X73040	lc.38150	mRNA
chr3	E.3175	AA276740	lc.38152	EST	AF254070	lc.38153	mRNA
chr3	E.3176	CA530133	lc.38173	EST	AK077447	lc.38174	mRNA
chr3	E.3177	AK031348	lc.38185	mRNA	BU939116	lc.38186	EST
chr3	E.3178	AK014853	lc.38196	mRNA	BF463789	lc.38197	EST
chr3	E.3179	BM940735	lc.38212	EST	BC044759	lc.38213	mRNA
chr3	E.3180	BC020316	lc.38224	mRNA	BY727619	lc.38227	EST
chr3	E.3181	BF461207	lc.38230	EST	AK011907	lc.38231	mRNA
chr3	E.3182	BB861361	lc.38236	EST	AK047885	lc.38237	mRNA
chr3	E.3183	BF466072	lc.38239	EST	AK012035	lc.38240	mRNA
chr3	E.3184	AK122503	lc.38241	mRNA	AW121843	lc.38245	EST
chr3	E.3185	AK047645	lc.38246	mRNA	BB647603	lc.38247	EST
chr3	E.3186	BY728925	lc.38248	EST	AK084600	lc.38249	mRNA
chr3	E.3187	W48094	lc.38255	EST	BC052198	lc.38256	mRNA
chr3	E.3188	AI852187	lc.38259	EST	AK089202	lc.38260	mRNA
chr3	E.3189	AK087790	lc.38267	mRNA	BE984174	lc.38271	EST
chr3	E.3190	BB645218	lc.38282	EST	BC049556	lc.38283	mRNA
chr3	E.3191	BC065076	lc.38289	mRNA	CD775179	lc.38293	EST	*
chr3	E.3192	CK636302	lc.38295	EST	BC050190	lc.38297	mRNA
chr3	E.3193	CB235345	lc.38309	EST	BC049812	lc.38310	mRNA
chr3	E.3194	BB663016	lc.38313	EST	AK086422	lc.38314	mRNA
chr3	E.3195	BB659718	lc.38317	EST	AK052405	lc.38318	mRNA
chr3	E.3196	AJ252157	lc.38324	mRNA	BY751999	lc.38328	EST
chr3	E.3197	AK038404	lc.38348	mRNA	BF460675	lc.38353	EST
chr3	E.3198	BF461150	lc.38358	EST	BC061065	lc.38359	mRNA
chr3	E.3199	AK013421	lc.38398	mRNA	BY727613	lc.38391	EST
chr3	E.3200	AK034632	lc.38388	mRNA	BE993289	lc.38393	EST
chr3	E.3201	BE996360	lc.38418	EST	BC014727	lc.38419	mRNA
chr3	E.3202	CD802602	lc.38424	EST	AK086685	lc.38425	mRNA
chr3	E.3203	BC058182	lc.38431	mRNA	BY591988	lc.38435	EST
chr3	E.3204	BE948695	lc.38437	EST	BC024363	lc.38438	mRNA
chr3	E.3205	BY239055	lc.38442	EST	AK017083	lc.38443	mRNA
chr3	E.3206	BU522482	lc.38452	EST	BC002114	lc.38456	mRNA
chr3	E.3207	BC038867	lc.38457	mRNA	BM939881	lc.38460	EST
chr3	E.3208	U22829	lc.38512	mRNA	AW048521	lc.38514	EST
chr3	E.3209	AI845338	lc.38530	EST	AF448804	lc.38531	mRNA
chr3	E.3210	CA895307	lc.38540	EST	BC055005	lc.38543	mRNA
chr3	E.3211	CF351609	lc.38560	EST	AK029734	lc.38561	mRNA
chr3	E.3212	AA125018	lc.38564	EST	BC020335	lc.38569	mRNA
chr3	E.3213	AK089841	lc.38586	mRNA	BB643879	lc.38590	EST
chr3	E.3214	X83601	lc.38595	mRNA	CD742354	lc.38596	EST	*
chr3	E.3215	BQ963661	lc.38599	EST	U67055	lc.38600	mRNA
chr3	E.3216	BC027501	lc.38602	mRNA	BB603975	lc.38606	EST
chr3	E.3217	AK049701	lc.38613	mRNA	BB652740	lc.38614	EST
chr3	E.3218	BC060529	lc.38630	mRNA	BY675595	lc.38637	EST
chr3	E.3219	CF750592	lc.38641	EST	BC025430	lc.38644	mRNA
chr3	E.3220	BC060120	lc.38668	mRNA	AA690321	lc.38660	EST
chr3	E.3221	AW121586	lc.38680	EST	BC066059	lc.38681	mRNA
chr3	E.3222	BC006776	lc.38697	mRNA	AI837402	lc.38701	EST
chr3	E.3223	BC075640	lc.38706	mRNA	BB459409	lc.38710	EST
chr3	E.3224	BY731011	lc.38716	EST	BC067056	lc.38717	mRNA	*
chr3	E.3225	BY726701	lc.38730	EST	AK122512	lc.38731	mRNA
chr3	E.3226	BC056975	lc.38746	mRNA	AV250422	lc.38750	EST
chr3	E.3227	AI854699	lc.38758	EST	AK045570	lc.38759	mRNA
chr3	E.3228	BF462597	lc.38761	EST	BC066193	lc.38762	mRNA
chr3	E.3229	AW124788	lc.38766	EST	U09399	lc.38767	mRNA
chr3	E.3230	AK004367	lc.38771	mRNA	AI851805	lc.38774	EST
chr3	E.3231	BB667488	lc.38783	EST	U24493	lc.38785	mRNA
chr3	E.3232	BU841092	lc.38802	EST	BC031715	lc.38808	mRNA
chr3	E.3233	U88567	lc.38816	mRNA	BB100429	lc.38819	EST
chr3	E.3234	BY734484	lc.38826	EST	BC058961	lc.38827	mRNA
chr3	E.3235	BC060620	lc.38849	mRNA	AW490518	lc.38853	EST
chr3	E.3236	BC005709	lc.38858	mRNA	BB621464	lc.38861	EST
chr3	E.3237	AI643578	lc.38873	EST	M88335	lc.38874	mRNA
chr3	E.3238	BX522477	lc.38879	EST	AK020251	lc.38881	mRNA
chr3	E.3239	AI324792	lc.38896	EST	BC056921	lc.38898	mRNA
chr3	E.3240	AY158090	lc.38912	mRNA	BY211970	lc.38914	EST
chr3	E.3241	AK043770	lc.38920	mRNA	BB641541	lc.38924	EST
chr3	E.3242	D63707	lc.38934	mRNA	BQ748183	lc.38936	EST
chr3	E.3243	BQ572211	lc.38976	EST	AK016424	lc.38977	mRNA
chr3	E.3244	BQ886837	lc.38979	EST	AK006195	lc.38980	mRNA
chr3	E.3245	AK129286	lc.38987	mRNA	BG915672	lc.38990	EST
chr3	E.3246	AW493316	lc.38999	EST	BC025800	lc.39000	mRNA
chr3	E.3247	BU757236	lc.39001	EST	BC015302	lc.39002	mRNA
chr3	E.3248	BC006589	lc.39014	mRNA	BY188286	lc.39016	EST
chr3	E.3249	AF123611	lc.39033	mRNA	CN459979	lc.39034	EST
chr3	E.3250	BE651751	lc.39035	EST	BC025207	lc.39036	mRNA
chr3	E.3251	BC066813	lc.39062	mRNA	BQ958992	lc.39064	EST
chr3	E.3252	W70841	lc.39076	EST	BC065049	lc.39078	mRNA
chr3	E.3253	BY735148	lc.39084	EST	AK039384	lc.39091	mRNA	*
chr3	E.3254	CK022622	lc.39101	EST	BC046533	lc.39104	mRNA
chr3	E.3255	BC025640	lc.39113	mRNA	BE855198	lc.39114	EST
chr3	E.3256	BF465125	lc.39132	EST	AK014549	lc.39133	mRNA
chr3	E.3257	AY112699	lc.39135	mRNA	BE333677	lc.39137	EST
chr3	E.3258	BE986744	lc.39146	EST	AF156546	lc.39147	mRNA
chr3	E.3259	BB646753	lc.39149	EST	BC006688	lc.39160	mRNA
chr3	E.3260	U04541	lc.39162	mRNA	AA120524	lc.39166	EST
chr3	E.3261	AK041594	lc.39190	mRNA	BY720332	lc.39195	EST	*
chr3	E.3262	BY748048	lc.39199	EST	J05504	lc.39200	mRNA
chr3	E.3263	BC024718	lc.39201	mRNA	CK372074	lc.39204	EST	*
chr3	E.3264	BQ179719	lc.39207	EST	BC051939	lc.39209	mRNA
chr3	E.3265	BI677394	lc.39267	EST	BC060282	lc.39268	mRNA
chr3	E.3266	BC057030	lc.39315	mRNA	AW557827	lc.39319	EST
chr3	E.3267	AI850680	lc.39320	EST	AK076942	lc.39321	mRNA
chr3	E.3268	AK044506	lc.39326	mRNA	BF465703	lc.39327	EST
chr3	E.3269	BY005071	lc.39329	EST	BC053495	lc.39332	mRNA
chr3	E.3270	AA562641	lc.39344	EST	BC064474	lc.39339	mRNA
chr3	E.3271	BC066108	lc.39345	mRNA	BE983687	lc.39340	EST
chr3	E.3272	AK080218	lc.39359	mRNA	AA647653	lc.39361	EST
chr3	E.3273	BF460583	lc.39367	EST	BC009005	lc.39369	mRNA	*
chr3	E.3274	CK626568	lc.39370	EST	D86177	lc.39371	mRNA
chr3	E.3275	CN725449	lc.39377	EST	BC028867	lc.39378	mRNA
chr3	E.3276	BC059007	lc.39382	mRNA	AW494734	lc.39384	EST
chr3	E.3277	BC012870	lc.39424	mRNA	BB631016	lc.39431	EST
chr3	E.3278	U35623	lc.39447	mRNA	AW456183	lc.39451	EST
chr3	E.3279	BB660146	lc.39456	EST	BC067054	lc.39459	mRNA
chr3	E.3280	AA254355	lc.39464	EST	AK009703	lc.39466	mRNA
chr3	E.3281	U89345	lc.39477	mRNA	BM935524	lc.39482	EST
chr3	E.3282	AA023399	lc.39485	EST	AK014374	lc.39486	mRNA
chr3	E.3283	AK015501	lc.39492	mRNA	BE988006	lc.39493	EST
chr3	E.3284	BC051083	lc.39495	mRNA	CB236522	lc.39497	EST	*
chr3	E.3285	BQ179985	lc.39499	EST	BC027558	lc.39503	mRNA
chr3	E.3286	BC031850	lc.39522	mRNA	BB843761	lc.39525	EST	*
chr3	E.3287	BC052924	lc.39530	mRNA	BE954635	lc.39532	EST
chr3	E.3288	AK037222	lc.39541	mRNA	AW476622	lc.39543	EST
chr3	E.3289	BF464754	lc.39565	EST	AK019109	lc.39551	mRNA
chr3	E.3290	BY092994	lc.39566	EST	AK016716	lc.39552	mRNA
chr3	E.3291	AK045011	lc.39576	mRNA	AW493872	lc.39577	EST
chr3	E.3292	BC022991	lc.39589	mRNA	AW123523	lc.39591	EST
chr3	E.3293	AI613831	lc.39597	EST	BC046620	lc.39600	mRNA
chr3	E.3294	BB637110	lc.39601	EST	BC028274	lc.39608	mRNA	*
chr3	E.3295	AK016219	lc.39615	mRNA	BE988556	lc.39616	EST	*
chr3	E.3296	D32210	lc.39618	mRNA	BX513654	lc.39624	EST
chr3	E.3297	AK036902	lc.39645	mRNA	BF459220	lc.39650	EST
chr3	E.3298	AF041822	lc.39651	mRNA	BQ032347	lc.39654	EST
chr3	E.3299	BB624605	lc.39661	EST	AK047534	lc.39662	mRNA	*
chr3	E.3300	BG173813	lc.39664	EST	BC063100	lc.39666	mRNA
chr3	E.3301	BE948468	lc.39673	EST	U03458	lc.39674	mRNA
chr3	E.3302	AK088382	lc.39684	mRNA	BE864082	lc.39686	EST
chr3	E.3303	AK082772	lc.39694	mRNA	BU756818	lc.39696	EST
chr3	E.3304	AK076302	lc.39725	mRNA	BE988835	lc.39728	EST
chr3	E.3305	BC004090	lc.39733	mRNA	BE979754	lc.39738	EST
chr3	E.3306	BC062097	lc.39740	mRNA	BM199660	lc.39744	EST
chr3	E.3307	X13664	lc.39745	mRNA	BE955726	lc.39747	EST
chr3	E.3308	AY458590	lc.39758	mRNA	BE988959	lc.39766	EST
chr3	E.3309	BY715765	lc.39779	EST	AF170304	lc.39782	mRNA
chr3	E.3310	BX516086	lc.39786	EST	AK051104	lc.39788	mRNA
chr3	E.3311	BF455172	lc.39822	EST	AK036116	lc.39825	mRNA
chr3	E.3312	BC014777	lc.39831	mRNA	BM940298	lc.39836	EST
chr3	E.3313	AA212164	lc.39842	EST	AK078681	lc.39843	mRNA
chr3	E.3314	AF107781	lc.39869	mRNA	BY707553	lc.39877	EST
chr3	E.3315	AK078856	lc.39896	mRNA	AI037721	lc.39901	EST
chr3	E.3316	AI451256	lc.39903	EST	AB081756	lc.39904	mRNA
chr3	E.3317	BY711238	lc.39920	EST	BC023783	lc.39922	mRNA
chr3	E.3318	AK030201	lc.39927	mRNA	AW493645	lc.39930	EST
chr3	E.3319	AK044342	lc.39937	mRNA	AW121059	lc.39939	EST	*
chr3	E.3320	BE954478	lc.39952	EST	AK048987	lc.39953	mRNA
chr3	E.3321	BX633171	lc.39961	EST	AK032262	lc.39962	mRNA
chr3	E.3322	BE989982	lc.39969	EST	BC018218	lc.39970	mRNA
chr3	E.3323	AK046013	lc.39996	mRNA	AW489583	lc.39997	EST
chr3	E.3324	BC022907	lc.39998	mRNA	BF457842	lc.40003	EST	*
chr3	E.3325	AV264460	lc.40005	EST	BC060107	lc.40006	mRNA
chr3	E.3326	AA497855	lc.40029	EST	BC051424	lc.40031	mRNA
chr3	E.3327	AV282313	lc.40034	EST	BC055449	lc.40035	mRNA
chr3	E.3328	BC040337	lc.40039	mRNA	AI842483	lc.40043	EST
chr3	E.3329	BY541563	lc.40052	EST	BC052077	lc.40053	mRNA
chr3	E.3330	BC052739	lc.40067	mRNA	BU743652	lc.40072	EST
chr3	E.3331	BE955253	lc.40074	EST	AB038667	lc.40076	mRNA
chr3	E.3332	CA983646	lc.40111	EST	AK020812	lc.40118	mRNA
chr3	E.3333	BC031438	lc.40125	mRNA	CK794537	lc.40127	EST
chr3	E.3334	BY312468	lc.40137	EST	BC016519	lc.40138	mRNA
chr3	E.3335	L42996	lc.40139	mRNA	BB830164	lc.40142	EST
chr3	E.3336	BU058155	lc.40155	EST	D88315	lc.40159	mRNA
chr3	E.3337	AK015465	lc.40170	mRNA	CB237045	lc.40171	EST
chr3	E.3338	BE648785	lc.40175	EST	AY266267	lc.40177	mRNA
chr3	E.3339	BC044730	lc.40193	mRNA	BG228596	lc.40196	EST
chr3	E.3340	BE953699	lc.40198	EST	BC010255	lc.40200	mRNA
chr3	E.3341	BE984442	lc.40209	EST	BC040365	lc.40210	mRNA
chr3	E.3342	BC039643	lc.40214	mRNA	CD774394	lc.40217	EST	*
chr3	E.3343	BU149047	lc.40224	EST	BC054446	lc.40226	mRNA
chr3	E.3344	BU510174	lc.40239	EST	AK044509	lc.40240	mRNA
chr3	E.3345	BE947217	lc.40254	EST	BC034510	lc.40255	mRNA
chr3	E.3346	CN690023	lc.40266	EST	BC022221	lc.40267	mRNA
chr3	E.3347	BB627530	lc.40273	EST	AK079194	lc.40275	mRNA
chr3	E.3348	Y13192	lc.40291	mRNA	AW320189	lc.40293	EST
chr3	E.3349	AK044264	lc.40322	mRNA	BB658740	lc.40325	EST
chr3	E.3350	BI133113	lc.40336	EST	AK047458	lc.40350	mRNA
chr3	E.3351	BM194776	lc.40352	EST	BC023165	lc.40353	mRNA
chr3	E.3352	BB106238	lc.40363	EST	BC038145	lc.40364	mRNA
chr3	E.3353	BC051041	lc.40385	mRNA	CF351661	lc.40391	EST
chr3	E.3354	BU946278	lc.40398	EST	BC046288	lc.40399	mRNA
chr3	E.3355	BC002022	lc.40406	mRNA	CF622112	lc.40407	EST
chr3	E.3356	CN533551	lc.40465	EST	U10118	lc.40469	mRNA
chr3	E.3357	BC011417	lc.40488	mRNA	BQ418263	lc.40490	EST
chr3	E.3358	CO039482	lc.40491	EST	AK129389	lc.40492	mRNA
chr3	E.3359	BC056184	lc.40502	mRNA	BE862046	lc.40504	EST
chr3	E.3360	BB632451	lc.40533	EST	AK038642	lc.40526	mRNA
chr3	E.3361	AK028215	lc.40536	mRNA	BB661048	lc.40540	EST
chr3	E.3362	CO039832	lc.40541	EST	BC026932	lc.40543	mRNA
chr3	E.3363	AK053582	lc.40548	mRNA	CD775586	lc.40554	EST
chr3	E.3364	BC003706	lc.40564	mRNA	BU758052	lc.40567	EST
chr3	E.3365	U70494	lc.40572	mRNA	BF681780	lc.40573	EST
chr3	E.3366	AK017735	lc.40574	mRNA	CA494550	lc.40577	EST
chr3	E.3367	AK087084	lc.40578	mRNA	BU510743	lc.40580	EST
chr3	E.3368	BC016417	lc.40583	mRNA	BF463392	lc.40585	EST
chr3	E.3369	AW048004	lc.40586	EST	BC014759	lc.40588	mRNA
chr3	E.3370	M61731	lc.40611	mRNA	BB643745	lc.40616	EST
chr3	E.3371	BC058695	lc.40618	mRNA	CD773090	lc.40620	EST
chr3	E.3372	AK049569	lc.40690	mRNA	BY708430	lc.40693	EST
chr3	E.3373	BC016637	lc.40694	mRNA	BE984679	lc.40696	EST
chr3	E.3374	BB654774	lc.40699	EST	AK083670	lc.40703	mRNA
chr3	E.3375	BE853675	lc.40713	EST	BC010278	lc.40715	mRNA
chr3	E.3376	AW647627	lc.40721	EST	BC059008	lc.40722	mRNA
chr3	E.3377	BE996118	lc.40730	EST	AF272946	lc.40732	mRNA
chr3	E.3378	BB641709	lc.40738	EST	AY008277	lc.40739	mRNA
chr3	E.3379	CN538826	lc.40754	EST	AK020584	lc.40756	mRNA
chr3	E.3380	BC034505	lc.40767	mRNA	CK333623	lc.40772	EST
chr3	E.3381	BC024379	lc.40775	mRNA	AW495395	lc.40777	EST
chr3	E.3382	AK049496	lc.40781	mRNA	BY567120	lc.40784	EST
chr3	E.3383	AK077112	lc.40792	mRNA	BY069024	lc.40795	EST
chr3	E.3384	BY708692	lc.40797	EST	BC055056	lc.40799	mRNA	*
chr3	E.3385	BE995000	lc.40809	EST	J02626	lc.40810	mRNA
chr3	E.3386	AK083236	lc.40814	mRNA	BE980419	lc.40816	EST
chr3	E.3387	BE988899	lc.40824	EST	AK129215	lc.40825	mRNA
chr3	E.3388	BB615036	lc.40837	EST	BC075654	lc.40838	mRNA
chr3	E.3389	CD354603	lc.40873	EST	AK085017	lc.40871	mRNA
chr3	E.3390	BQ959839	lc.40887	EST	BC055737	lc.40896	mRNA
chr3	E.3391	CF354521	lc.40900	EST	Y11342	lc.40901	mRNA
chr3	E.3392	BQ964241	lc.40920	EST	AK034820	lc.40922	mRNA	*
chr3	E.3393	AK078045	lc.40948	mRNA	AW049568	lc.40941	EST
chr3	E.3394	BE985765	lc.40967	EST	BC055763	lc.40968	mRNA
chr3	E.3395	AI853328	lc.40978	EST	AK081211	lc.40979	mRNA	*
chr3	F.1504	AK053902	lc.37655	mRNA	BC012404	lc.37656	mRNA
chr3	F.1505	AK034835	lc.37690	mRNA	AK042397	lc.37692	mRNA	*
chr3	F.1506	AK039918	lc.37706	mRNA	AK047760	lc.37712	mRNA	*
chr3	F.1507	BC048764	lc.37725	mRNA	AK030155	lc.37726	mRNA
chr3	F.1508	X86925	lc.37759	mRNA	BC055766	lc.37763	mRNA
chr3	F.1509	AK089657	lc.37807	mRNA	U68171	lc.37808	mRNA	*
chr3	F.1510	BC049579	lc.37813	mRNA	AK006881	lc.37814	mRNA
chr3	F.1511	AK043248	lc.37822	mRNA	BC058235	lc.37830	mRNA
chr3	F.1512	BC059240	lc.37831	mRNA	AK085888	lc.37835	mRNA	*
chr3	F.1513	AK044122	lc.37904	mRNA	AK122433	lc.37906	mRNA	*
chr3	F.1514	AK019775	lc.37985	mRNA	AK005720	lc.37986	mRNA
chr3	F.1515	AK088093	lc.37992	mRNA	AK016981	lc.37997	mRNA	*
chr3	F.1516	AK018559	lc.38036	mRNA	AF012923	lc.38038	mRNA
chr3	F.1517	BC001994	lc.38058	mRNA	BC038065	lc.38063	mRNA	*
chr3	F.1518	BC054094	lc.38082	mRNA	AK030087	lc.38084	mRNA
chr3	F.1519	BC019139	lc.38090	mRNA	BC020327	lc.38093	mRNA	*
chr3	F.1520	BC057611	lc.38099	mRNA	AK083619	lc.38102	mRNA
chr3	F.1521	AK036093	lc.38123	mRNA	BC021382	lc.38119	mRNA
chr3	F.1522	BC052156	lc.38136	mRNA	X75483	lc.38137	mRNA	*
chr3	F.1523	AK052702	lc.38145	mRNA	AK029633	lc.38147	mRNA	*
chr3	F.1524	M30644	lc.38155	mRNA	AK044415	lc.38163	mRNA
chr3	F.1525	AK031663	lc.38164	mRNA	BC027267	lc.38165	mRNA
chr3	F.1526	AK031032	lc.38202	mRNA	BC010483	lc.38204	mRNA	*
chr3	F.1527	AK086057	lc.38274	mRNA	BC051937	lc.38276	mRNA	*
chr3	F.1528	BC052079	lc.38334	mRNA	AK028923	lc.38342	mRNA	*
chr3	F.1529	AK035416	lc.38346	mRNA	AK033167	lc.38347	mRNA	*
chr3	F.1530	BC052702	lc.38366	mRNA	BC059089	lc.38369	mRNA	*
chr3	F.1531	AF155819	lc.38386	mRNA	AK029719	lc.38390	mRNA	*
chr3	F.1532	AK016844	lc.38407	mRNA	Y18276	lc.38409	mRNA
chr3	F.1533	AK017132	lc.38464	mRNA	AK030561	lc.38467	mRNA
chr3	F.1534	AK037666	lc.38483	mRNA	BC025428	lc.38476	mRNA	*
chr3	F.1535	AB093240	lc.38499	mRNA	BC037510	lc.38500	mRNA	*
chr3	F.1536	BC046528	lc.38515	mRNA	AK089331	lc.38516	mRNA
chr3	F.1537	AK087060	lc.38521	mRNA	AK033940	lc.38526	mRNA
chr3	F.1538	AK052681	lc.38545	mRNA	BC063104	lc.38548	mRNA
chr3	F.1539	AK015412	lc.38562	mRNA	AK039238	lc.38566	mRNA	*
chr3	F.1540	BC068173	lc.38580	mRNA	AK016513	lc.38583	mRNA
chr3	F.1541	AK078839	lc.38591	mRNA	BC069909	lc.38592	mRNA
chr3	F.1542	BC031772	lc.38617	mRNA	D88769	lc.38622	mRNA
chr3	F.1543	AY184801	lc.38657	mRNA	AK006624	lc.38669	mRNA	*
chr3	F.1544	AK044425	lc.38682	mRNA	AK015737	lc.38684	mRNA
chr3	F.1545	AK014864	lc.38725	mRNA	AK047034	lc.38726	mRNA
chr3	F.1546	BC052483	lc.38737	mRNA	AK043363	lc.38741	mRNA
chr3	F.1547	BC029099	lc.38769	mRNA	AK037140	lc.38773	mRNA
chr3	F.1548	AK019784	lc.38797	mRNA	AK004953	lc.38799	mRNA
chr3	F.1549	AK015731	lc.38822	mRNA	BC062940	lc.38824	mRNA
chr3	F.1550	AK049815	lc.38835	mRNA	AK048185	lc.38830	mRNA
chr3	F.1551	AK031216	lc.38884	mRNA	AK082589	lc.38887	mRNA
chr3	F.1552	BC072663	lc.38919	mRNA	AK029938	lc.38926	mRNA
chr3	F.1553	BC031730	lc.38937	mRNA	AK035389	lc.38942	mRNA	*
chr3	F.1554	BC068159	lc.38959	mRNA	AK042263	lc.38961	mRNA	*
chr3	F.1555	BC040217	lc.38967	mRNA	AK008852	lc.38973	mRNA
chr3	F.1556	BC011070	lc.38963	mRNA	AK044201	lc.38964	mRNA
chr3	F.1557	BC021547	lc.38982	mRNA	BC003309	lc.38985	mRNA
chr3	F.1558	AK081103	lc.38995	mRNA	BC049223	lc.38996	mRNA	*
chr3	F.1559	BC006621	lc.39022	mRNA	AK078352	lc.39026	mRNA
chr3	F.1560	AK122531	lc.39057	mRNA	AK075724	lc.39046	mRNA	*
chr3	F.1561	AK089957	lc.39069	mRNA	L36962	lc.39072	mRNA	*
chr3	F.1562	AK078267	lc.39093	mRNA	AK030269	lc.39095	mRNA	*
chr3	F.1563	BC042505	lc.39125	mRNA	BC065103	lc.39130	mRNA	*
chr3	F.1564	AK054125	lc.39142	mRNA	X53802	lc.39143	mRNA	*
chr3	F.1565	AK077215	lc.39157	mRNA	BC029075	lc.39161	mRNA	*
chr3	F.1566	U43508	lc.39308	mRNA	AK008482	lc.39311	mRNA	*
chr3	F.1567	S56599	lc.39336	mRNA	BC019213	lc.39337	mRNA
chr3	F.1568	BC051965	lc.39351	mRNA	AK046489	lc.39354	mRNA
chr3	F.1569	AK053614	lc.39355	mRNA	AK019851	lc.39364	mRNA	*
chr3	F.1570	AK020406	lc.39388	mRNA	AK036692	lc.39391	mRNA
chr3	F.1571	AK087859	lc.39399	mRNA	AK003395	lc.39412	mRNA	*
chr3	F.1572	BC006847	lc.39402	mRNA	BC060173	lc.39415	mRNA	*
chr3	F.1573	AK044447	lc.39465	mRNA	BC028528	lc.39469	mRNA	*
chr3	F.1574	BC024111	lc.39471	mRNA	BC046995	lc.39476	mRNA	*
chr3	F.1575	AK028129	lc.39506	mRNA	Z30940	lc.39508	mRNA
chr3	F.1576	AK052161	lc.39526	mRNA	BC027083	lc.39528	mRNA
chr3	F.1577	AK051276	lc.39533	mRNA	AK088233	lc.39538	mRNA	*
chr3	F.1578	BC050988	lc.39545	mRNA	AK086824	lc.39550	mRNA
chr3	F.1579	AK029752	lc.39570	mRNA	BC010729	lc.39560	mRNA	*
chr3	F.1580	AK029904	lc.39585	mRNA	BC062966	lc.39586	mRNA
chr3	F.1581	BC002224	lc.39630	mRNA	BC040397	lc.39635	mRNA	*
chr3	F.1582	AK129151	lc.39692	mRNA	AK006042	lc.39695	mRNA
chr3	F.1583	BC007185	lc.39724	mRNA	AK019118	lc.39727	mRNA	*
chr3	F.1584	AK036251	lc.39726	mRNA	M54943	lc.39729	mRNA	*
chr3	F.1585	AK015852	lc.39730	mRNA	Z38118	lc.39731	mRNA	*
chr3	F.1586	AK019146	lc.39804	mRNA	AK051503	lc.39805	mRNA	*
chr3	F.1587	AK042429	lc.39856	mRNA	AK043566	lc.39857	mRNA
chr3	F.1588	BC038662	lc.39894	mRNA	BC049640	lc.39900	mRNA
chr3	F.1589	AK050033	lc.39911	mRNA	AK079963	lc.39916	mRNA	*
chr3	F.1590	AK039146	lc.39933	mRNA	AK038087	lc.39936	mRNA
chr3	F.1591	AK080367	lc.39944	mRNA	BC042707	lc.39946	mRNA	*
chr3	F.1592	BC025441	lc.39948	mRNA	AK045025	lc.39950	mRNA
chr3	F.1593	BC014734	lc.39974	mRNA	AK030251	lc.39977	mRNA	*
chr3	F.1594	AK083112	lc.39987	mRNA	AK004759	lc.39990	mRNA
chr3	F.1595	BC003247	lc.40044	mRNA	AY081187	lc.40045	mRNA	*
chr3	F.1596	AK085587	lc.40056	mRNA	AK005845	lc.40057	mRNA	*
chr3	F.1597	AK081392	lc.40084	mRNA	BC066221	lc.40086	mRNA
chr3	F.1598	AK053202	lc.40122	mRNA	BC050193	lc.40123	mRNA	*
chr3	F.1599	BC050110	lc.40148	mRNA	AK039588	lc.40152	mRNA	*
chr3	F.1600	AK043264	lc.40182	mRNA	AK052487	lc.40183	mRNA
chr3	F.1601	AK040960	lc.40219	mRNA	BC025548	lc.40221	mRNA
chr3	F.1602	BC057853	lc.40233	mRNA	BC037120	lc.40237	mRNA
chr3	F.1603	M65034	lc.40260	mRNA	AK016661	lc.40262	mRNA
chr3	F.1604	BC067020	lc.40286	mRNA	BC052204	lc.40290	mRNA	*
chr3	F.1605	AK020214	lc.40315	mRNA	AK041310	lc.40321	mRNA
chr3	F.1606	AK029402	lc.40345	mRNA	AK036018	lc.40349	mRNA	*
chr3	F.1607	AK031828	lc.40395	mRNA	BC017681	lc.40396	mRNA
chr3	F.1608	BC038176	lc.40408	mRNA	BC049571	lc.40409	mRNA
chr3	F.1609	AK047352	lc.40410	mRNA	BC057355	lc.40411	mRNA
chr3	F.1610	X58636	lc.40434	mRNA	BC051212	lc.40435	mRNA	*
chr3	F.1611	BC038703	lc.40446	mRNA	D29639	lc.40447	mRNA
chr3	F.1612	AK090212	lc.40450	mRNA	AK041477	lc.40452	mRNA
chr3	F.1613	BC066055	lc.40456	mRNA	AK089674	lc.40458	mRNA	*
chr3	F.1614	BC046996	lc.40476	mRNA	BC061240	lc.40479	mRNA	*
chr3	F.1615	BC065149	lc.40499	mRNA	AK038550	lc.40503	mRNA	*
chr3	F.1616	AY493378	lc.40506	mRNA	BC046447	lc.40507	mRNA
chr3	F.1617	BC031409	lc.40531	mRNA	M57999	lc.40523	mRNA	*
chr3	F.1618	J05479	lc.40546	mRNA	AK016418	lc.40550	mRNA
chr3	F.1619	AK089967	lc.40592	mRNA	AK048857	lc.40596	mRNA	*
chr3	F.1620	U20257	lc.40599	mRNA	BC046436	lc.40600	mRNA
chr3	F.1621	BC054467	lc.40601	mRNA	AK082149	lc.40603	mRNA
chr3	F.1622	AK044319	lc.40639	mRNA	BC011279	lc.40642	mRNA
chr3	F.1623	AK031655	lc.40653	mRNA	AK047315	lc.40659	mRNA
chr3	F.1624	AY496685	lc.40685	mRNA	AY241179	lc.40686	mRNA
chr3	F.1625	BC019792	lc.40726	mRNA	AK020415	lc.40729	mRNA	*
chr3	F.1626	AK006921	lc.40736	mRNA	AK087213	lc.40737	mRNA	*
chr3	F.1627	AK054018	lc.40745	mRNA	AY560902	lc.40746	mRNA	*
chr3	F.1628	BC019771	lc.40804	mRNA	AK089650	lc.40805	mRNA	*
chr3	F.1629	AK076821	lc.40851	mRNA	BC013440	lc.40852	mRNA
chr3	F.1630	BC005506	lc.40855	mRNA	AK042458	lc.40876	mRNA	*
chr3	F.1631	AK032496	lc.40883	mRNA	AK053807	lc.40885	mRNA
chr3	F.1632	BC049572	lc.40910	mRNA	AK010897	lc.40912	mRNA	*
chr3	F.1633	AK076632	lc.40926	mRNA	AK005945	lc.40927	mRNA
chr3	F.1634	AK035218	lc.40938	mRNA	AK035866	lc.40939	mRNA
chr3	F.1635	BC065088	lc.40960	mRNA	BC051584	lc.40963	mRNA
chr3	F.1636	AK034978	lc.40972	mRNA	AK032571	lc.40977	mRNA	*
chr4	E.3396	AW123580	lc.41101	EST	AK088600	lc.41102	mRNA
chr4	E.3397	CO038927	lc.41127	EST	AK045075	lc.41129	mRNA
chr4	E.3398	AK049018	lc.41142	mRNA	CK626279	lc.41150	EST
chr4	E.3399	BU935771	lc.41163	EST	AK038671	lc.41168	mRNA
chr4	E.3400	BE950181	lc.41174	EST	AK004896	lc.41175	mRNA
chr4	E.3401	X95403	lc.41177	mRNA	BY474886	lc.41182	EST
chr4	E.3402	AK042727	lc.41185	mRNA	BF465113	lc.41191	EST
chr4	E.3403	AK086202	lc.41207	mRNA	BB662648	lc.41198	EST
chr4	E.3404	BF466242	lc.41230	EST	BC039276	lc.41231	mRNA
chr4	E.3405	AY034611	lc.41237	mRNA	AI503003	lc.41240	EST
chr4	E.3406	U13053	lc.41268	mRNA	BY541030	lc.41272	EST
chr4	E.3407	BC030408	lc.41284	mRNA	BB653094	lc.41286	EST
chr4	E.3408	AA061377	lc.41307	EST	AK007217	lc.41308	mRNA
chr4	E.3409	AI844240	lc.41315	EST	BC031474	lc.41316	mRNA
chr4	E.3410	BC030341	lc.41324	mRNA	BE952115	lc.41327	EST
chr4	E.3411	BE951433	lc.41330	EST	BC046972	lc.41331	mRNA
chr4	E.3412	BC057926	lc.41339	mRNA	BB644730	lc.41346	EST
chr4	E.3413	BE956721	lc.41351	EST	BC053980	lc.41354	mRNA
chr4	E.3414	BY702970	lc.41357	EST	AK018459	lc.41359	mRNA	*
chr4	E.3415	U62638	lc.41387	mRNA	AV252989	lc.41390	EST
chr4	E.3416	CF744128	lc.41391	EST	AK011611	lc.41396	mRNA	*
chr4	E.3417	AK035634	lc.41401	mRNA	AW121922	lc.41403	EST
chr4	E.3418	BM935918	lc.41417	EST	AK039117	lc.41418	mRNA
chr4	E.3419	BB640857	lc.41419	EST	X66602	lc.41420	mRNA
chr4	E.3420	AK052881	lc.41435	mRNA	CA557224	lc.41436	EST
chr4	E.3421	BC028764	lc.41439	mRNA	BF461416	lc.41442	EST
chr4	E.3422	AK046320	lc.41446	mRNA	BB644932	lc.41447	EST
chr4	E.3423	AV263322	lc.41448	EST	BC048473	lc.41449	mRNA
chr4	E.3424	BU696009	lc.41452	EST	BC058809	lc.41454	mRNA
chr4	E.3425	AI852214	lc.41460	EST	AK047650	lc.41461	mRNA
chr4	E.3426	BM942236	lc.41466	EST	BC067076	lc.41467	mRNA
chr4	E.3427	X79082	lc.41472	mRNA	BE649765	lc.41473	EST
chr4	E.3428	BE946348	lc.41485	EST	AK011347	lc.41486	mRNA
chr4	E.3429	AK082206	lc.41494	mRNA	BB650703	lc.41496	EST
chr4	E.3430	BF584791	lc.41507	EST	BC024582	lc.41508	mRNA
chr4	E.3431	AF132726	lc.41512	mRNA	CK374321	lc.41515	EST
chr4	E.3432	BC038137	lc.41540	mRNA	BB638427	lc.41544	EST
chr4	E.3433	AK003982	lc.41548	mRNA	CD775711	lc.41549	EST
chr4	E.3434	BB636436	lc.41555	EST	AK041261	lc.41556	mRNA
chr4	E.3435	AK046869	lc.41558	mRNA	BE947571	lc.41559	EST
chr4	E.3436	BC043657	lc.41564	mRNA	BE944077	lc.41571	EST
chr4	E.3437	BC070447	lc.41572	mRNA	AI836621	lc.41575	EST
chr4	E.3438	BB644956	lc.41578	EST	AK046342	lc.41579	mRNA
chr4	E.3439	AK005836	lc.41581	mRNA	W18389	lc.41590	EST
chr4	E.3440	BC024878	lc.41592	mRNA	AI666548	lc.41594	EST
chr4	E.3441	BE980335	lc.41601	EST	BC036997	lc.41603	mRNA
chr4	E.3442	BE954982	lc.41609	EST	AK018460	lc.41610	mRNA
chr4	E.3443	CK023191	lc.41615	EST	BC020028	lc.41616	mRNA
chr4	E.3444	BY727164	lc.41619	EST	BC026738	lc.41620	mRNA
chr4	E.3445	AK129025	lc.41631	mRNA	BB259707	lc.41633	EST
chr4	E.3446	BG916248	lc.41647	EST	BC068309	lc.41648	mRNA
chr4	E.3447	CF735886	lc.41651	EST	BC057446	lc.41662	mRNA	*
chr4	E.3448	AW456881	lc.41692	EST	BC023852	lc.41694	mRNA
chr4	E.3449	BC065996	lc.41697	mRNA	BU756676	lc.41699	EST
chr4	E.3450	CK344289	lc.41700	EST	BC067395	lc.41701	mRNA	*
chr4	E.3451	BB615121	lc.41705	EST	BC049629	lc.41707	mRNA	*
chr4	E.3452	BI990123	lc.41742	EST	AK005753	lc.41727	mRNA
chr4	E.3453	AK047056	lc.41746	mRNA	BB646127	lc.41747	EST
chr4	E.3454	BC057092	lc.41748	mRNA	BY794255	lc.41751	EST
chr4	E.3455	BY715863	lc.41765	EST	BC069941	lc.41766	mRNA
chr4	E.3456	CO043952	lc.41767	EST	BC046771	lc.41768	mRNA
chr4	E.3457	AK087568	lc.41776	mRNA	AW494682	lc.41779	EST
chr4	E.3458	AJ245857	lc.41789	mRNA	CA492300	lc.41790	EST
chr4	E.3459	CB574022	lc.41793	EST	X56123	lc.41797	mRNA
chr4	E.3460	AK129103	lc.41799	mRNA	CA481548	lc.41802	EST
chr4	E.3461	BC042470	lc.41805	mRNA	BF318712	lc.41806	EST
chr4	E.3462	CF426542	lc.41810	EST	AK076646	lc.41811	mRNA
chr4	E.3463	AK014425	lc.41813	mRNA	AV006390	lc.41814	EST
chr4	E.3464	AK087201	lc.41817	mRNA	BB239524	lc.41819	EST
chr4	E.3465	CA322069	lc.41829	EST	AK035903	lc.41833	mRNA	*
chr4	E.3466	CD775930	lc.41838	EST	BC062976	lc.41839	mRNA
chr4	E.3467	BC054405	lc.41867	mRNA	BF719932	lc.41870	EST
chr4	E.3468	AI573862	lc.41873	EST	BC057545	lc.41875	mRNA
chr4	E.3469	BG246059	lc.41881	EST	AK003822	lc.41882	mRNA
chr4	E.3470	CF540066	lc.41883	EST	AK019369	lc.41885	mRNA
chr4	E.3471	W14950	lc.41901	EST	BC058986	lc.41902	mRNA
chr4	E.3472	AU079921	lc.41918	EST	BC057893	lc.41920	mRNA
chr4	E.3473	BX526459	lc.41957	EST	AY255605	lc.41959	mRNA
chr4	E.3474	D28526	lc.41969	mRNA	BU788678	lc.41972	EST
chr4	E.3475	AW552392	lc.41973	EST	BC052411	lc.41976	mRNA
chr4	E.3476	BC052696	lc.41999	mRNA	BY666913	lc.42003	EST
chr4	E.3477	BC057598	lc.42004	mRNA	BQ552241	lc.42006	EST
chr4	E.3478	BI988315	lc.42012	EST	AK050357	lc.42014	mRNA
chr4	E.3479	BY096819	lc.42018	EST	BC036133	lc.42022	mRNA
chr4	E.3480	BB598028	lc.42027	EST	BC013800	lc.42028	mRNA
chr4	E.3481	BC052482	lc.42030	mRNA	BQ174023	lc.42034	EST
chr4	E.3482	BB658495	lc.42060	EST	X75926	lc.42061	mRNA
chr4	E.3483	AK008866	lc.42073	mRNA	BE988181	lc.42069	EST
chr4	E.3484	BC050144	lc.42079	mRNA	AI645464	lc.42081	EST
chr4	E.3485	CB195300	lc.42104	EST	U70662	lc.42105	mRNA
chr4	E.3486	BB632353	lc.42116	EST	BC050070	lc.42117	mRNA
chr4	E.3487	BF466325	lc.42120	EST	BC028448	lc.42121	mRNA
chr4	E.3488	BY725428	lc.42126	EST	AK038461	lc.42129	mRNA
chr4	E.3489	AW123557	lc.42132	EST	AK046334	lc.42133	mRNA
chr4	E.3490	BE987649	lc.42134	EST	AB032366	lc.42135	mRNA
chr4	E.3491	CN682621	lc.42141	EST	AK033278	lc.42145	mRNA
chr4	E.3492	BY343337	lc.42147	EST	AK052928	lc.42148	mRNA
chr4	E.3493	AK045344	lc.42152	mRNA	AI649048	lc.42158	EST
chr4	E.3494	AW488601	lc.42171	EST	AF206329	lc.42172	mRNA
chr4	E.3495	BF457042	lc.42177	EST	U70622	lc.42178	mRNA
chr4	E.3496	BY032645	lc.42183	EST	BC058684	lc.42185	mRNA
chr4	E.3497	D89866	lc.42200	mRNA	CB057186	lc.42202	EST
chr4	E.3498	AK085899	lc.42211	mRNA	BY612274	lc.42213	EST	*
chr4	E.3499	AA087406	lc.42223	EST	AK004256	lc.42224	mRNA
chr4	E.3500	AK029012	lc.42225	mRNA	BB638280	lc.42227	EST
chr4	E.3501	AV286241	lc.42229	EST	AK040063	lc.42230	mRNA
chr4	E.3502	CF894970	lc.42231	EST	M28649	lc.42234	mRNA
chr4	E.3503	AA764241	lc.42267	EST	BC003491	lc.42268	mRNA
chr4	E.3504	AJ250999	lc.42275	mRNA	BY723395	lc.42276	EST
chr4	E.3505	AK012848	lc.42281	mRNA	BM877128	lc.42285	EST
chr4	E.3506	M27008	lc.42300	mRNA	AI452254	lc.42301	EST
chr4	E.3507	BF464073	lc.42308	EST	AK122523	lc.42309	mRNA
chr4	E.3508	BC003429	lc.42312	mRNA	AW989182	lc.42313	EST
chr4	E.3509	BQ176136	lc.42341	EST	AK047136	lc.42345	mRNA
chr4	E.3510	CB843643	lc.42364	EST	AK129411	lc.42365	mRNA
chr4	E.3511	CK376068	lc.42375	EST	U61362	lc.42376	mRNA
chr4	E.3512	BY724496	lc.42383	EST	BC040766	lc.42384	mRNA
chr4	E.3513	BC037727	lc.42389	mRNA	BB311790	lc.42391	EST
chr4	E.3514	BC030404	lc.42429	mRNA	BI135133	lc.42435	EST
chr4	E.3515	AW123321	lc.42438	EST	AJ131869	lc.42439	mRNA
chr4	E.3516	AI836780	lc.42444	EST	BC031188	lc.42445	mRNA
chr4	E.3517	BB650544	lc.42446	EST	Y07685	lc.42455	mRNA
chr4	E.3518	CO039888	lc.42466	EST	AK020293	lc.42468	mRNA
chr4	E.3519	BF471834	lc.42476	EST	BC020085	lc.42477	mRNA
chr4	E.3520	AK039282	lc.42493	mRNA	CK378153	lc.42495	EST
chr4	E.3521	AK035210	lc.42511	mRNA	BE996044	lc.42514	EST
chr4	E.3522	BC048245	lc.42522	mRNA	BB694063	lc.42523	EST
chr4	E.3523	BM876966	lc.42525	EST	BC068237	lc.42526	mRNA	*
chr4	E.3524	CD774789	lc.42546	EST	AK018192	lc.42547	mRNA
chr4	E.3525	CA949006	lc.42549	EST	AK083127	lc.42550	mRNA
chr4	E.3526	BY398766	lc.42555	EST	BC021420	lc.42558	mRNA
chr4	E.3527	AK089786	lc.42564	mRNA	BB665964	lc.42575	EST
chr4	E.3528	BB655783	lc.42610	EST	BC058393	lc.42612	mRNA
chr4	E.3529	BB639900	lc.42625	EST	AK075934	lc.42626	mRNA
chr4	E.3530	BI499886	lc.42639	EST	AK049795	lc.42640	mRNA
chr4	E.3531	BQ033644	lc.42646	EST	X12761	lc.42651	mRNA
chr4	E.3532	AK082737	lc.42657	mRNA	BE944641	lc.42659	EST
chr4	E.3533	AK077268	lc.42702	mRNA	CK030551	lc.42703	EST
chr4	E.3534	CN724624	lc.42715	EST	BC024823	lc.42717	mRNA
chr4	E.3535	BE953102	lc.42720	EST	BC006868	lc.42721	mRNA
chr4	E.3536	BC019491	lc.42722	mRNA	CF729673	lc.42723	EST	*
chr4	E.3537	AK086905	lc.42732	mRNA	BE988866	lc.42730	EST
chr4	E.3538	AK089333	lc.42735	mRNA	CF893245	lc.42731	EST
chr4	E.3539	CB273379	lc.42768	EST	AK085758	lc.42770	mRNA
chr4	E.3540	BC058676	lc.42771	mRNA	BY729895	lc.42777	EST
chr4	E.3541	BC060734	lc.42800	mRNA	BF470239	lc.42804	EST
chr4	E.3542	AJ297397	lc.42817	mRNA	BQ175458	lc.42825	EST
chr4	E.3543	AK053499	lc.42839	mRNA	BB665090	lc.42840	EST
chr4	E.3544	CN538186	lc.42864	EST	BC028975	lc.42857	mRNA	*
chr4	E.3545	AK076209	lc.42878	mRNA	BF732137	lc.42881	EST
chr4	E.3546	AK042712	lc.42888	mRNA	BE989768	lc.42893	EST
chr4	E.3547	Y08380	lc.42895	mRNA	CK372914	lc.42896	EST
chr4	E.3548	BC005558	lc.42910	mRNA	CF578701	lc.42915	EST
chr4	E.3549	BC029165	lc.42922	mRNA	AW047931	lc.42929	EST
chr4	E.3550	BC019797	lc.42933	mRNA	BE995101	lc.42936	EST
chr4	E.3551	BE854970	lc.42942	EST	BC025435	lc.42943	mRNA
chr4	E.3552	BC035475	lc.42953	mRNA	BB020320	lc.42958	EST
chr4	E.3553	CB182186	lc.42973	EST	BC028321	lc.42976	mRNA
chr4	E.3554	BC009080	lc.42982	mRNA	AI606725	lc.42983	EST
chr4	E.3555	AK047869	lc.42999	mRNA	AW493242	lc.43002	EST
chr4	E.3556	AK003575	lc.43005	mRNA	BE989049	lc.43007	EST
chr4	E.3557	BC030400	lc.43009	mRNA	BF465486	lc.43010	EST
chr4	E.3558	AV059600	lc.43017	EST	BC022150	lc.43018	mRNA
chr4	E.3559	BE955114	lc.43020	EST	AK122545	lc.43021	mRNA
chr4	E.3560	BC012391	lc.43028	mRNA	BG797262	lc.43029	EST
chr4	E.3561	BE952404	lc.43039	EST	AK075925	lc.43040	mRNA
chr4	E.3562	AK042130	lc.43041	mRNA	BY711419	lc.43044	EST
chr4	E.3563	AK043839	lc.43046	mRNA	BE980892	lc.43048	EST	*
chr4	E.3564	AK014069	lc.43051	mRNA	BE984616	lc.43052	EST
chr4	E.3565	AW491471	lc.43056	EST	BC058282	lc.43057	mRNA
chr4	E.3566	L21768	lc.43077	mRNA	CO039140	lc.43083	EST
chr4	E.3567	BC026660	lc.43085	mRNA	CD776666	lc.43087	EST
chr4	E.3568	AI849423	lc.43089	EST	AB024427	lc.43090	mRNA
chr4	E.3569	BY711406	lc.43094	EST	AK052880	lc.43095	mRNA
chr4	E.3570	BC065098	lc.43098	mRNA	BY549913	lc.43104	EST
chr4	E.3571	AK021053	lc.43115	mRNA	BY277464	lc.43116	EST
chr4	E.3572	BC037633	lc.43118	mRNA	BY742340	lc.43119	EST
chr4	E.3573	CK383489	lc.43154	EST	BC017684	lc.43155	mRNA
chr4	E.3574	BQ630828	lc.43179	EST	AK016041	lc.43185	mRNA
chr4	E.3575	BI134557	lc.43197	EST	BC024628	lc.43198	mRNA
chr4	E.3576	BC053102	lc.43214	mRNA	BE987726	lc.43219	EST
chr4	E.3577	W33654	lc.43220	EST	U02313	lc.43224	mRNA
chr4	E.3578	BQ548035	lc.43280	EST	AK088660	lc.43289	mRNA
chr4	E.3579	AK005885	lc.43294	mRNA	BQ830103	lc.43295	EST	*
chr4	E.3580	BU848068	lc.43300	EST	BC058415	lc.43301	mRNA
chr4	E.3581	AK083017	lc.43305	mRNA	BY728667	lc.43308	EST
chr4	E.3582	BE949728	lc.43318	EST	BC030393	lc.43319	mRNA
chr4	E.3583	BY028640	lc.43320	EST	BC031124	lc.43321	mRNA
chr4	E.3584	CB058230	lc.43329	EST	AF300943	lc.43332	mRNA
chr4	E.3585	BQ920349	lc.43335	EST	AK032181	lc.43337	mRNA	*
chr4	E.3586	CK022024	lc.43342	EST	BC003215	lc.43343	mRNA
chr4	E.3587	AW125718	lc.43344	EST	Z22649	lc.43345	mRNA
chr4	E.3588	BC062876	lc.43353	mRNA	AI452178	lc.43357	EST
chr4	E.3589	M23384	lc.43367	mRNA	BY726852	lc.43371	EST
chr4	E.3590	AF165164	lc.43383	mRNA	BY606139	lc.43384	EST	*
chr4	E.3591	BY598474	lc.43385	EST	BC050116	lc.43390	mRNA
chr4	E.3592	AW412817	lc.43392	EST	AK078362	lc.43393	mRNA
chr4	E.3593	CA494637	lc.43399	EST	BC057371	lc.43400	mRNA
chr4	E.3594	AY454345	lc.43411	mRNA	BE304205	lc.43414	EST
chr4	E.3595	AK043152	lc.43441	mRNA	BY183043	lc.43445	EST
chr4	E.3596	BE984099	lc.43446	EST	BC023360	lc.43447	mRNA
chr4	E.3597	BE947914	lc.43450	EST	BC052413	lc.43451	mRNA
chr4	E.3598	BQ561462	lc.43455	EST	BC023740	lc.43456	mRNA
chr4	E.3599	BC051040	lc.43484	mRNA	AW456618	lc.43487	EST
chr4	E.3600	AK032591	lc.43495	mRNA	BM939542	lc.43499	EST
chr4	E.3601	AV272059	lc.43511	EST	AF150755	lc.43512	mRNA
chr4	E.3602	AI550940	lc.43531	EST	BC003291	lc.43521	mRNA
chr4	E.3603	BI148514	lc.43556	EST	AK029821	lc.43560	mRNA
chr4	E.3604	AW122833	lc.43564	EST	BC065047	lc.43565	mRNA
chr4	E.3605	BE944377	lc.43567	EST	AK007278	lc.43568	mRNA
chr4	E.3606	BE953488	lc.43573	EST	BC068181	lc.43574	mRNA
chr4	E.3607	BC061024	lc.43586	mRNA	AI839870	lc.43590	EST
chr4	E.3608	AK036014	lc.43601	mRNA	BF182626	lc.43603	EST
chr4	E.3609	BC045150	lc.43611	mRNA	CK382811	lc.43612	EST
chr4	E.3610	BC065148	lc.43630	mRNA	AI414227	lc.43632	EST
chr4	E.3611	BY760254	lc.43634	EST	BC008140	lc.43635	mRNA	*
chr4	E.3612	BE979807	lc.43636	EST	AK083652	lc.43639	mRNA	*
chr4	E.3613	BE988190	lc.43647	EST	AB081471	lc.43649	mRNA
chr4	E.3614	BM935920	lc.43650	EST	AK030018	lc.43651	mRNA
chr4	E.3615	AK077438	lc.43654	mRNA	AA061161	lc.43656	EST
chr4	E.3616	BC008265	lc.43657	mRNA	AW495120	lc.43660	EST
chr4	E.3617	BF464674	lc.43662	EST	BC017126	lc.43664	mRNA
chr4	E.3618	AY034062	lc.43682	mRNA	AI666689	lc.43700	EST
chr4	E.3619	BC057615	lc.43690	mRNA	BE990405	lc.43702	EST
chr4	E.3620	BC003266	lc.43694	mRNA	AW492375	lc.43704	EST
chr4	E.3621	BC057571	lc.43743	mRNA	AI021027	lc.43747	EST
chr4	E.3622	BC008610	lc.43757	mRNA	BE953955	lc.43759	EST
chr4	E.3623	AK005096	lc.43770	mRNA	W82097	lc.43774	EST
chr4	E.3624	BE954625	lc.43775	EST	BC038329	lc.43776	mRNA
chr4	E.3625	BX529135	lc.43789	EST	AK089706	lc.43794	mRNA
chr4	E.3626	AW125051	lc.43791	EST	AK029397	lc.43788	mRNA
chr4	E.3627	BX511441	lc.43798	EST	BC017614	lc.43799	mRNA
chr4	E.3628	AK018987	lc.43809	mRNA	AI509725	lc.43810	EST
chr4	E.3629	X61399	lc.43811	mRNA	BE991474	lc.43814	EST
chr4	E.3630	AI467444	lc.43815	EST	X98207	lc.43816	mRNA
chr4	E.3631	AW061240	lc.43840	EST	BC060227	lc.43841	mRNA	*
chr4	E.3632	AA183954	lc.43845	EST	AK046371	lc.43846	mRNA
chr4	E.3633	AU015447	lc.43847	EST	BC037095	lc.43848	mRNA
chr4	E.3634	BU924935	lc.43852	EST	U17961	lc.43855	mRNA
chr4	E.3635	AK045093	lc.43861	mRNA	BE448845	lc.43867	EST
chr4	E.3636	AK011850	lc.43891	mRNA	BF459342	lc.43894	EST
chr4	E.3637	BC050747	lc.43895	mRNA	BY711867	lc.43900	EST
chr4	E.3638	BC062093	lc.43901	mRNA	CF106230	lc.43903	EST
chr4	E.3639	BB642676	lc.43911	EST	AK044647	lc.43912	mRNA
chr4	E.3640	CK620526	lc.43915	EST	U55057	lc.43916	mRNA
chr4	E.3641	BB649876	lc.43928	EST	BC068138	lc.43930	mRNA
chr4	E.3642	BM875798	lc.43949	EST	BC028994	lc.43950	mRNA	*
chr4	E.3643	BC019668	lc.43956	mRNA	BE988143	lc.43958	EST
chr4	E.3644	BC012680	lc.43969	mRNA	BY227205	lc.43970	EST
chr4	E.3645	BC057645	lc.43979	mRNA	BE953869	lc.43982	EST	*
chr4	E.3646	U81604	lc.43986	mRNA	BE981322	lc.43993	EST
chr4	E.3647	BY710148	lc.43996	EST	BC009087	lc.43997	mRNA
chr4	E.3648	D00812	lc.43998	mRNA	BY612999	lc.44000	EST
chr4	E.3649	BG864725	lc.44007	EST	BC010669	lc.44008	mRNA
chr4	E.3650	AK085458	lc.44021	mRNA	CF901914	lc.44028	EST
chr4	E.3651	AK009888	lc.44029	mRNA	BY282925	lc.44031	EST	*
chr4	E.3652	BM944627	lc.44036	EST	BC048824	lc.44037	mRNA
chr4	E.3653	U51112	lc.44038	mRNA	BX519326	lc.44042	EST
chr4	E.3654	BC038001	lc.44043	mRNA	BE650227	lc.44044	EST
chr4	E.3655	BE989177	lc.44045	EST	BC049168	lc.44046	mRNA
chr4	E.3656	W41234	lc.44060	EST	AF152893	lc.44061	mRNA
chr4	E.3657	BB206258	lc.44069	EST	AF268912	lc.44074	mRNA	*
chr4	E.3658	BF466778	lc.44082	EST	AK014317	lc.44083	mRNA
chr4	E.3659	BY733743	lc.44086	EST	BC068304	lc.44087	mRNA
chr4	E.3660	BU841346	lc.44089	EST	X76696	lc.44091	mRNA
chr4	E.3661	BY767026	lc.44095	EST	AK030742	lc.44096	mRNA
chr4	E.3662	CN833346	lc.44100	EST	BC037758	lc.44101	mRNA
chr4	E.3663	BU757136	lc.44127	EST	AK010825	lc.44128	mRNA
chr4	E.3664	AB041555	lc.44144	mRNA	BB104663	lc.44146	EST
chr4	E.3665	BC051484	lc.44147	mRNA	BE982494	lc.44148	EST
chr4	E.3666	BQ770424	lc.44155	EST	BC052890	lc.44156	mRNA
chr4	E.3667	CF929552	lc.44159	EST	AK028412	lc.44160	mRNA
chr4	E.3668	BE950717	lc.44164	EST	AK043916	lc.44165	mRNA
chr4	E.3669	BC043060	lc.44180	mRNA	AI467616	lc.44184	EST
chr4	E.3670	BB829377	lc.44186	EST	BC006598	lc.44187	mRNA
chr4	E.3671	CB595196	lc.44196	EST	BC049885	lc.44223	mRNA	*
chr4	E.3672	BQ560511	lc.44247	EST	L25890	lc.44248	mRNA
chr4	E.3673	BI159550	lc.44252	EST	M36293	lc.44253	mRNA
chr4	E.3674	AV118282	lc.44266	EST	BC064792	lc.44267	mRNA
chr4	E.3675	BC060648	lc.44292	mRNA	BY103810	lc.44296	EST
chr4	E.3676	BC020024	lc.44308	mRNA	BE983495	lc.44310	EST
chr4	E.3677	AY523601	lc.44325	mRNA	BF449891	lc.44327	EST
chr4	E.3678	AK029092	lc.44347	mRNA	BE863804	lc.44349	EST
chr4	E.3679	U10406	lc.44355	mRNA	BE987511	lc.44357	EST
chr4	E.3680	BY450037	lc.44361	EST	BC005734	lc.44362	mRNA
chr4	E.3681	BC060650	lc.44376	mRNA	AW107014	lc.44379	EST
chr4	E.3682	BY778726	lc.44396	EST	BC059220	lc.44397	mRNA
chr4	E.3683	BQ951882	lc.44409	EST	AB013850	lc.44413	mRNA
chr4	E.3684	BM947171	lc.44417	EST	AF527975	lc.44431	mRNA
chr4	E.3685	BC047062	lc.44454	mRNA	BF687157	lc.44456	EST
chr4	E.3686	U22396	lc.44460	mRNA	BF662083	lc.44462	EST	*
chr4	E.3687	AK039021	lc.44464	mRNA	CN696223	lc.44466	EST
chr4	E.3688	Z31215	lc.44472	EST	BC025833	lc.44473	mRNA	*
chr4	E.3689	BB661403	lc.44481	EST	AK085531	lc.44485	mRNA
chr4	E.3690	AI661593	lc.44491	EST	BC021415	lc.44492	mRNA
chr4	E.3691	AI390878	lc.44504	EST	AK048475	lc.44505	mRNA
chr4	E.3692	AK046315	lc.44506	mRNA	BF319783	lc.44507	EST
chr4	E.3693	BF464641	lc.44515	EST	BC003277	lc.44517	mRNA
chr4	E.3694	CF550882	lc.44522	EST	AK052952	lc.44524	mRNA
chr4	E.3695	AW049192	lc.44536	EST	AK014782	lc.44537	mRNA
chr4	E.3696	BB666372	lc.44542	EST	AK054314	lc.44546	mRNA
chr4	E.3697	AW493441	lc.44548	EST	M73748	lc.44549	mRNA
chr4	E.3698	AK029142	lc.44556	mRNA	BY789736	lc.44560	EST
chr4	E.3699	BC003746	lc.44587	mRNA	AA989845	lc.44588	EST
chr4	E.3700	CA465767	lc.44614	EST	AF051348	lc.44617	mRNA
chr4	E.3701	CN703054	lc.44642	EST	BC058858	lc.44637	mRNA
chr4	E.3702	BE996401	lc.44654	EST	AF384100	lc.44655	mRNA
chr4	E.3703	CD350346	lc.44668	EST	AK045787	lc.44670	mRNA
chr4	E.3704	CB566189	lc.44680	EST	BC060239	lc.44682	mRNA
chr4	E.3705	BY077347	lc.44684	EST	BC017512	lc.44685	mRNA
chr4	E.3706	CN461837	lc.44688	EST	BC072569	lc.44689	mRNA
chr4	E.3707	BC035954	lc.44713	mRNA	AW542521	lc.44721	EST
chr4	E.3708	AA537213	lc.44728	EST	BC014793	lc.44729	mRNA
chr4	E.3709	CF744768	lc.44730	EST	AF131865	lc.44743	mRNA
chr4	E.3710	CN455726	lc.44759	EST	AK011137	lc.44761	mRNA	*
chr4	E.3711	BC038253	lc.44764	mRNA	BU840348	lc.44769	EST
chr4	E.3712	AJ289016	lc.44773	mRNA	BI788708	lc.44775	EST
chr4	E.3713	BB817062	lc.44778	EST	BC072645	lc.44779	mRNA
chr4	E.3714	CN721290	lc.44780	EST	BC011293	lc.44781	mRNA
chr4	E.3715	CK030608	lc.44783	EST	AK089767	lc.44785	mRNA
chr4	E.3716	CB520747	lc.44802	EST	AK085712	lc.44807	mRNA
chr4	E.3717	AK004046	lc.44824	mRNA	BQ745779	lc.44825	EST
chr4	E.3718	BC057646	lc.44829	mRNA	BI134213	lc.44833	EST	*
chr4	E.3719	AV084967	lc.44835	EST	BC002187	lc.44836	mRNA
chr4	E.3720	BC028507	lc.44837	mRNA	BY553994	lc.44840	EST
chr4	E.3721	AW456241	lc.44842	EST	AK012936	lc.44843	mRNA	*
chr4	E.3722	CA495740	lc.44850	EST	AK122383	lc.44852	mRNA
chr4	E.3723	BF147370	lc.44867	EST	BC059282	lc.44868	mRNA
chr4	E.3724	AK129198	lc.44881	mRNA	BY318900	lc.44883	EST
chr4	E.3725	BC057132	lc.44897	mRNA	BQ553879	lc.44902	EST
chr4	E.3726	D17653	lc.44906	mRNA	BF462297	lc.44908	EST
chr4	E.3727	AK015949	lc.44909	mRNA	BY750356	lc.44910	EST	*
chr4	E.3728	AK129145	lc.44913	mRNA	CF745568	lc.44916	EST
chr4	E.3729	BI414281	lc.44952	EST	BC019544	lc.44955	mRNA
chr4	E.3730	BY747982	lc.44982	EST	BC030453	lc.44984	mRNA
chr4	E.3731	AK087508	lc.44987	mRNA	BB642505	lc.44989	EST
chr4	E.3732	BF721973	lc.44996	EST	AK078396	lc.44997	mRNA	*
chr4	E.3733	AK045316	lc.44998	mRNA	AA619122	lc.45001	EST
chr4	E.3734	BI454662	lc.45005	EST	BC068305	lc.45007	mRNA
chr4	E.3735	AK011291	lc.45008	mRNA	BB865016	lc.45010	EST
chr4	E.3736	BY726781	lc.45011	EST	M94632	lc.45012	mRNA	*
chr4	E.3737	BC013058	lc.45022	mRNA	BF463546	lc.45024	EST
chr4	E.3738	BC004012	lc.45028	mRNA	AA048920	lc.45033	EST
chr4	E.3739	BC052920	lc.45043	mRNA	BB695299	lc.45046	EST
chr4	E.3740	BC011155	lc.45086	mRNA	CA984348	lc.45088	EST	*
chr4	E.3741	BC005715	lc.45100	mRNA	BF472450	lc.45104	EST
chr4	E.3742	U82534	lc.45106	mRNA	BU843324	lc.45108	EST
chr4	E.3743	BM934915	lc.45116	EST	BC059259	lc.45118	mRNA
chr4	F.1637	AK043612	lc.41125	mRNA	M55181	lc.41126	mRNA
chr4	F.1638	AK033412	lc.41154	mRNA	AF013632	lc.41158	mRNA	*
chr4	F.1639	BC062923	lc.41196	mRNA	AK030293	lc.41200	mRNA	*
chr4	F.1640	AK037791	lc.41244	mRNA	AK049513	lc.41246	mRNA	*
chr4	F.1641	AK076881	lc.41256	mRNA	BC059280	lc.41257	mRNA
chr4	F.1642	BC057604	lc.41263	mRNA	AK050144	lc.41267	mRNA	*
chr4	F.1643	AK086323	lc.41280	mRNA	AK016537	lc.41281	mRNA
chr4	F.1644	AK080943	lc.41283	mRNA	AK045429	lc.41285	mRNA
chr4	F.1645	AK009848	lc.41310	mRNA	BC026928	lc.41311	mRNA
chr4	F.1646	AK005641	lc.41322	mRNA	AK050307	lc.41323	mRNA
chr4	F.1647	BC055061	lc.41332	mRNA	AK085134	lc.41334	mRNA	*
chr4	F.1648	AK077845	lc.41335	mRNA	AK048731	lc.41336	mRNA
chr4	F.1649	AK038924	lc.41364	mRNA	BC026829	lc.41358	mRNA
chr4	F.1650	AK031964	lc.41399	mRNA	BC031206	lc.41402	mRNA
chr4	F.1651	BC060960	lc.41404	mRNA	AK077711	lc.41408	mRNA	*
chr4	F.1652	BC071242	lc.41516	mRNA	BC039961	lc.41517	mRNA
chr4	F.1653	AK040358	lc.41561	mRNA	AK087995	lc.41562	mRNA	*
chr4	F.1654	AK042005	lc.41588	mRNA	BC061252	lc.41591	mRNA	*
chr4	F.1655	AK019894	lc.41637	mRNA	BC040797	lc.41638	mRNA
chr4	F.1656	BC029303	lc.41677	mRNA	J03880	lc.41664	mRNA
chr4	F.1657	AF223576	lc.41655	mRNA	BC022223	lc.41671	mRNA
chr4	F.1658	AK086793	lc.41706	mRNA	AK009522	lc.41709	mRNA
chr4	F.1659	AK047808	lc.41711	mRNA	BC021944	lc.41715	mRNA	*
chr4	F.1660	X98519	lc.41718	mRNA	BC061120	lc.41724	mRNA
chr4	F.1661	AK029949	lc.41740	mRNA	AK048672	lc.41735	mRNA	*
chr4	F.1662	AK040275	lc.41744	mRNA	BC049635	lc.41745	mRNA	*
chr4	F.1663	AK015637	lc.41757	mRNA	Z14044	lc.41758	mRNA	*
chr4	F.1664	AK122263	lc.41774	mRNA	AK053208	lc.41775	mRNA	*
chr4	F.1665	AB003494	lc.41781	mRNA	J04170	lc.41784	mRNA	*
chr4	F.1666	AK086043	lc.41795	mRNA	BC056935	lc.41798	mRNA
chr4	F.1667	AK015815	lc.41849	mRNA	M97013	lc.41852	mRNA
chr4	F.1668	BC034783	lc.41877	mRNA	BC054731	lc.41880	mRNA
chr4	F.1669	BC058985	lc.41895	mRNA	AK051139	lc.41896	mRNA
chr4	F.1670	BC033473	lc.41928	mRNA	X74351	lc.41922	mRNA	*
chr4	F.1671	BC057977	lc.41941	mRNA	AK030097	lc.41948	mRNA	*
chr4	F.1672	AJ010902	lc.41989	mRNA	BC006867	lc.41997	mRNA	*
chr4	F.1673	AY249865	lc.42068	mRNA	AK006843	lc.42077	mRNA	*
chr4	F.1674	AK006094	lc.42206	mRNA	BC006638	lc.42207	mRNA
chr4	F.1675	AK087509	lc.42214	mRNA	AK038359	lc.42220	mRNA
[truncated: 6,092 more rows]

## Sheet: Human
Additional data file 1. Lists of two representative GenBank cDNA ID entries for all S-AS pairs for human. * in column I represents those pairs also identified by Chen et al. (2004).
chr1	E.2689	BC070227	lc.51817	mRNA	CD172017	lc.51818	EST
chr1	E.2690	CR623081	lc.51842	mRNA	CV412422	lc.51844	EST
chr1	E.2691	CR626760	lc.51847	mRNA	CV351133	lc.51848	EST
chr1	E.2692	AI142379	lc.51860	EST	AF146694	lc.51868	mRNA
chr1	E.2693	CR601056	lc.51872	mRNA	CA453609	lc.51877	EST
chr1	E.2694	BU849801	lc.51888	EST	AK123855	lc.51901	mRNA
chr1	E.2695	AI937775	lc.51925	EST	CR626721	lc.51927	mRNA
chr1	E.2696	AA425266	lc.51933	EST	CR605285	lc.51935	mRNA
chr1	E.2697	AW015669	lc.51958	EST	CR599231	lc.51959	mRNA
chr1	E.2698	BM069458	lc.51966	EST	BC073150	lc.51967	mRNA
chr1	E.2699	BC018701	lc.51974	mRNA	AA359191	lc.51979	EST
chr1	E.2700	BC063607	lc.51980	mRNA	AI264611	lc.51982	EST
chr1	E.2701	BI829118	lc.52023	EST	AK000081	lc.51995	mRNA
chr1	E.2702	CA425772	lc.52038	EST	AK024162	lc.52030	mRNA
chr1	E.2703	X15218	lc.52039	mRNA	BF326049	lc.52044	EST
chr1	E.2704	CA310671	lc.52043	EST	CR615529	lc.52058	mRNA	*
chr1	E.2705	BC043358	lc.52066	mRNA	BU733111	lc.52068	EST
chr1	E.2706	BX097663	lc.52081	EST	AK096384	lc.52083	mRNA
chr1	E.2707	AF294278	lc.52088	mRNA	AW770723	lc.52096	EST
chr1	E.2708	BQ669420	lc.52108	EST	CR626114	lc.52111	mRNA
chr1	E.2709	CA440128	lc.52114	EST	BC013872	lc.52116	mRNA	*
chr1	E.2710	AI494433	lc.52120	EST	BC031301	lc.52121	mRNA
chr1	E.2711	AK124708	lc.52132	mRNA	AI676018	lc.52134	EST
chr1	E.2712	BF059320	lc.52157	EST	BC040520	lc.52159	mRNA
chr1	E.2713	AK131252	lc.52160	mRNA	BF196054	lc.52164	EST
chr1	E.2714	CD673733	lc.52176	EST	AF425231	lc.52169	mRNA
chr1	E.2715	BF001263	lc.52167	EST	BC017037	lc.52178	mRNA
chr1	E.2716	BE500973	lc.52190	EST	BC068275	lc.52191	mRNA
chr1	E.2717	CB250557	lc.52199	EST	BC012091	lc.52200	mRNA
chr1	E.2718	BU740944	lc.52201	EST	BC036671	lc.52202	mRNA	*
chr1	E.2719	AI884998	lc.52211	EST	AK091284	lc.52212	mRNA
chr1	E.2720	CN301105	lc.52217	EST	BC064980	lc.52219	mRNA
chr1	E.2721	AY037153	lc.52232	mRNA	BG220949	lc.52237	EST
chr1	E.2722	BG716887	lc.52253	EST	AL512721	lc.52256	mRNA
chr1	E.2723	U64520	lc.52260	mRNA	BG202256	lc.52264	EST
chr1	E.2724	CN361614	lc.52288	EST	BC025337	lc.52290	mRNA
chr1	E.2725	BX114148	lc.52321	EST	AB036737	lc.52302	mRNA
chr1	E.2726	CB985290	lc.52357	EST	M14328	lc.52334	mRNA
chr1	E.2727	CR595626	lc.52368	mRNA	BE244213	lc.52372	EST
chr1	E.2728	BX648377	lc.52375	mRNA	BM681232	lc.52378	EST
chr1	E.2729	AI344510	lc.52387	EST	AB020718	lc.52389	mRNA	*
chr1	E.2730	BG221378	lc.52394	EST	AB021262	lc.52397	mRNA	*
chr1	E.2731	BX363137	lc.52399	EST	BC007240	lc.52402	mRNA
chr1	E.2732	BU193139	lc.52409	EST	AK097887	lc.52423	mRNA	*
chr1	E.2733	AW993097	lc.52449	EST	AK022602	lc.52441	mRNA
chr1	E.2734	CR601822	lc.52450	mRNA	AW139715	lc.52443	EST
chr1	E.2735	CA439025	lc.52454	EST	AK130996	lc.52455	mRNA
chr1	E.2736	BC001487	lc.52471	mRNA	BU675715	lc.52475	EST
chr1	E.2737	BX107168	lc.52476	EST	Y09926	lc.52477	mRNA	*
chr1	E.2738	BE669601	lc.52482	EST	X66113	lc.52484	mRNA
chr1	E.2739	AB037758	lc.52497	mRNA	BF056372	lc.52499	EST
chr1	E.2740	BX400452	lc.52506	EST	AK094316	lc.52511	mRNA
chr1	E.2741	CN366576	lc.52519	EST	M30262	lc.52515	mRNA	*
chr1	E.2742	CD244044	lc.52525	EST	BC035033	lc.52528	mRNA
chr1	E.2743	CR621410	lc.52536	mRNA	AW589723	lc.52537	EST
chr1	E.2744	M55994	lc.52540	mRNA	AI379026	lc.52545	EST
chr1	E.2745	AJ608774	lc.52546	mRNA	BM670892	lc.52555	EST
chr1	E.2746	BU688706	lc.52566	EST	CR622920	lc.52567	mRNA
chr1	E.2747	AK026705	lc.52574	mRNA	AI962705	lc.52575	EST
chr1	E.2748	BX117375	lc.52587	EST	CR622769	lc.52589	mRNA
chr1	E.2749	U17838	lc.52594	mRNA	BX457053	lc.52597	EST
chr1	E.2750	AK129922	lc.52636	mRNA	BX095243	lc.52638	EST
chr1	E.2751	CR616014	lc.52648	mRNA	BQ019008	lc.52649	EST
chr1	E.2752	M16653	lc.52651	mRNA	AW007320	lc.52653	EST
chr1	E.2753	W88979	lc.52654	EST	U60521	lc.52655	mRNA
chr1	E.2754	CR622439	lc.52671	mRNA	BU609110	lc.52672	EST
chr1	E.2755	BC040441	lc.52673	mRNA	BM923864	lc.52680	EST
chr1	E.2756	CR604326	lc.52682	mRNA	BE156542	lc.52685	EST
chr1	E.2757	BG326631	lc.52710	EST	M59371	lc.52711	mRNA
chr1	E.2758	AI127333	lc.52713	EST	BC040640	lc.52714	mRNA
chr1	E.2759	BF446309	lc.52721	EST	BC047296	lc.52723	mRNA
chr1	E.2760	AK001282	lc.52731	mRNA	AW445146	lc.52734	EST
chr1	E.2761	AV703560	lc.52736	EST	AK126226	lc.52739	mRNA
chr1	E.2762	BE857361	lc.52747	EST	AF379613	lc.52748	mRNA
chr1	E.2763	AW500117	lc.52750	EST	BC082236	lc.52751	mRNA
chr1	E.2764	AL579935	lc.52756	EST	AK090414	lc.52758	mRNA	*
chr1	E.2765	BU674599	lc.52765	EST	CR620297	lc.52766	mRNA
chr1	E.2766	BM998402	lc.52786	EST	CR619947	lc.52788	mRNA
chr1	E.2767	AW300175	lc.52805	EST	AJ421269	lc.52808	mRNA
chr1	E.2768	BC007618	lc.52825	mRNA	BE258097	lc.52827	EST
chr1	E.2769	AV698670	lc.52834	EST	U24267	lc.52835	mRNA
chr1	E.2770	AW293008	lc.52844	EST	AB007931	lc.52846	mRNA	*
chr1	E.2771	CN335740	lc.52883	EST	D42044	lc.52878	mRNA	*
chr1	E.2772	BQ447493	lc.52907	EST	BX640987	lc.52908	mRNA
chr1	E.2773	BE501800	lc.52913	EST	CR457228	lc.52915	mRNA	*
chr1	E.2774	AA524213	lc.52921	EST	BC005919	lc.52922	mRNA
chr1	E.2775	CR607562	lc.52923	mRNA	AJ710468	lc.52925	EST
chr1	E.2776	BX648631	lc.52932	mRNA	BX106299	lc.52936	EST
chr1	E.2777	AK125833	lc.52941	mRNA	AA335815	lc.52943	EST
chr1	E.2778	CR737729	lc.52945	EST	BC040588	lc.52947	mRNA
chr1	E.2779	CB152325	lc.52953	EST	CR593496	lc.52955	mRNA
chr1	E.2780	BF871485	lc.52966	EST	D29643	lc.52961	mRNA
chr1	E.2781	CA431125	lc.52967	EST	BC065927	lc.52963	mRNA
chr1	E.2782	CD674109	lc.52978	EST	BC053327	lc.52982	mRNA
chr1	E.2783	CN402458	lc.52987	EST	BC072413	lc.52990	mRNA
chr1	E.2784	X14174	lc.53014	mRNA	BM990760	lc.53018	EST
chr1	E.2785	AA713948	lc.53023	EST	AF502942	lc.53024	mRNA
chr1	E.2786	BC056896	lc.53035	mRNA	BU680290	lc.53038	EST
chr1	E.2787	BQ937681	lc.53039	EST	AY358947	lc.53043	mRNA
chr1	E.2788	BC009016	lc.53066	mRNA	W92736	lc.53068	EST
chr1	E.2789	AF025304	lc.53071	mRNA	BG199818	lc.53077	EST
chr1	E.2790	R51356	lc.53089	EST	BC033219	lc.53084	mRNA	*
chr1	E.2791	AW975532	lc.53096	EST	AL832122	lc.53097	mRNA
chr1	E.2792	BM968449	lc.53101	EST	BC001449	lc.53105	mRNA	*
chr1	E.2793	W93284	lc.53113	EST	BC041613	lc.53115	mRNA
chr1	E.2794	BG333659	lc.53122	EST	X69111	lc.53127	mRNA
chr1	E.2795	BC017208	lc.53142	mRNA	CA503164	lc.53145	EST
chr1	E.2796	AF090423	lc.53146	mRNA	BX508487	lc.53147	EST
chr1	E.2797	BC078177	lc.53154	mRNA	BX641405	lc.53156	EST	*
chr1	E.2798	AV703304	lc.53158	EST	AK093226	lc.53160	mRNA
chr1	E.2799	AA861598	lc.53164	EST	BX647644	lc.53166	mRNA
chr1	E.2800	W16444	lc.53169	EST	AY129152	lc.53173	mRNA
chr1	E.2801	BX640883	lc.53186	mRNA	BP431573	lc.53182	EST
chr1	E.2802	BC035854	lc.53195	mRNA	BM457392	lc.53201	EST
chr1	E.2803	BC050474	lc.53204	mRNA	CB242977	lc.53208	EST
chr1	E.2804	BC036187	lc.53209	mRNA	AA055722	lc.53213	EST
chr1	E.2805	AK001624	lc.53215	mRNA	AV703745	lc.53217	EST
chr1	E.2806	BF799184	lc.53227	EST	BC013362	lc.53228	mRNA
chr1	E.2807	CB851172	lc.53237	EST	CR600253	lc.53238	mRNA
chr1	E.2808	BC029770	lc.53271	mRNA	BM673244	lc.53259	EST
chr1	E.2809	AJ306399	lc.53252	mRNA	BE550493	lc.53265	EST	*
chr1	E.2810	BQ226306	lc.53275	EST	AF313620	lc.53279	mRNA
chr1	E.2811	AL048142	lc.53282	EST	AK056768	lc.53283	mRNA
chr1	E.2812	BE702834	lc.53285	EST	Z11566	lc.53288	mRNA
chr1	E.2813	D45213	lc.53306	mRNA	BQ637591	lc.53308	EST
chr1	E.2814	AK024038	lc.53311	mRNA	BG212280	lc.53316	EST
chr1	E.2815	BC070297	lc.53331	mRNA	AV714549	lc.53334	EST	*
chr1	E.2816	CR599392	lc.53350	mRNA	BX103927	lc.53352	EST
chr1	E.2817	BC001550	lc.53359	mRNA	BI010325	lc.53360	EST
chr1	E.2818	BX463557	lc.53363	EST	CR619450	lc.53366	mRNA	*
chr1	E.2819	BQ448709	lc.53372	EST	S68616	lc.53373	mRNA
chr1	E.2820	CN478994	lc.53391	EST	BC040943	lc.53392	mRNA
chr1	E.2821	AI770055	lc.53401	EST	X02492	lc.53402	mRNA
chr1	E.2822	AL035307	lc.53405	mRNA	CA444576	lc.53407	EST
chr1	E.2823	CR596091	lc.53408	mRNA	AV708458	lc.53412	EST
chr1	E.2824	CR596016	lc.53414	mRNA	BM979604	lc.53416	EST
chr1	E.2825	W86492	lc.53435	EST	BX538122	lc.53439	mRNA
chr1	E.2826	BC033719	lc.53442	mRNA	BX473294	lc.53445	EST
chr1	E.2827	BX376198	lc.53455	EST	BC068048	lc.53460	mRNA	*
chr1	E.2828	CD385828	lc.53475	EST	AF086427	lc.53478	mRNA
chr1	E.2829	BG829042	lc.53489	EST	L14076	lc.53490	mRNA
chr1	E.2830	CD621034	lc.53497	EST	CR626137	lc.53499	mRNA
chr1	E.2831	AA134034	lc.53516	EST	U51240	lc.53517	mRNA
chr1	E.2832	Z38336	lc.53523	EST	BC013974	lc.53525	mRNA
chr1	E.2833	T23851	lc.53528	EST	D43951	lc.53531	mRNA
chr1	E.2834	BG198988	lc.53534	EST	CR624677	lc.53535	mRNA
chr1	E.2835	BX376157	lc.53539	EST	Y10255	lc.53546	mRNA	*
chr1	E.2836	AK127659	lc.53549	mRNA	CR741902	lc.53552	EST
chr1	E.2837	AK075398	lc.53561	mRNA	BE542083	lc.53567	EST
chr1	E.2838	AW342065	lc.53571	EST	M92642	lc.53573	mRNA
chr1	E.2839	AI990422	lc.53581	EST	BC070181	lc.53582	mRNA
chr1	E.2840	BQ447065	lc.53586	EST	BC037923	lc.53587	mRNA
chr1	E.2841	AK091346	lc.53588	mRNA	AV714353	lc.53595	EST
chr1	E.2842	BC020520	lc.53599	mRNA	CA437779	lc.53606	EST
chr1	E.2843	AK001409	lc.53614	mRNA	BI758608	lc.53610	EST
chr1	E.2844	AA808282	lc.53622	EST	AL833686	lc.53623	mRNA
chr1	E.2845	BX425368	lc.53627	EST	BC026322	lc.53643	mRNA	*
chr1	E.2846	AI016379	lc.53683	EST	AK131439	lc.53694	mRNA	*
chr1	E.2847	AF318356	lc.53710	mRNA	CK821373	lc.53715	EST
chr1	E.2848	AW072537	lc.53722	EST	AJ419231	lc.53724	mRNA	*
chr1	E.2849	BC008827	lc.53729	mRNA	AI807513	lc.53734	EST
chr1	E.2850	AW296658	lc.53772	EST	BC033903	lc.53773	mRNA
chr1	E.2851	BI548355	lc.53778	EST	X70944	lc.53786	mRNA
chr1	E.2852	BU676587	lc.53800	EST	BC014530	lc.53801	mRNA	*
chr1	E.2853	BC041175	lc.53806	mRNA	BG754643	lc.53809	EST
chr1	E.2854	BQ773957	lc.53818	EST	AY605064	lc.53819	mRNA
chr1	E.2855	BG198334	lc.53820	EST	BC038991	lc.53822	mRNA	*
chr1	E.2856	AB046787	lc.53823	mRNA	BX644120	lc.53824	EST
chr1	E.2857	BC063275	lc.53835	mRNA	AA226151	lc.53842	EST	*
chr1	E.2858	AK022827	lc.53844	mRNA	AW511062	lc.53852	EST
chr1	E.2859	BQ888083	lc.53866	EST	CR621078	lc.53868	mRNA
chr1	E.2860	AF117756	lc.53871	mRNA	BU743212	lc.53880	EST	*
chr1	E.2861	BU681380	lc.53888	EST	AL834137	lc.53891	mRNA
chr1	E.2862	BC005001	lc.53906	mRNA	BQ011633	lc.53908	EST
chr1	E.2863	BE865323	lc.53919	EST	BC018109	lc.53921	mRNA
chr1	E.2864	BC016944	lc.53923	mRNA	AI688263	lc.53925	EST
chr1	E.2865	BC077730	lc.53930	mRNA	AI468183	lc.53934	EST
chr1	E.2866	T57133	lc.53939	EST	AK125603	lc.53940	mRNA
chr1	E.2867	BQ184353	lc.53941	EST	X78710	lc.53942	mRNA
chr1	E.2868	BX501225	lc.53950	EST	U08815	lc.53955	mRNA
chr1	E.2869	CB134700	lc.53974	EST	AF271261	lc.53971	mRNA	*
chr1	E.2870	AK124799	lc.53982	mRNA	BM997942	lc.53985	EST
chr1	E.2871	AB029290	lc.53989	mRNA	AV751403	lc.53997	EST	*
chr1	E.2872	AA453382	lc.54016	EST	U75686	lc.54017	mRNA
chr1	E.2873	AA620315	lc.54021	EST	BC006087	lc.54022	mRNA
chr1	E.2874	CK301105	lc.54028	EST	BC030827	lc.54029	mRNA
chr1	E.2875	BQ183204	lc.54039	EST	CR614254	lc.54040	mRNA
chr1	E.2876	BU683026	lc.54043	EST	BC030694	lc.54045	mRNA	*
chr1	E.2877	M98474	lc.54051	mRNA	BQ185431	lc.54053	EST	*
chr1	E.2878	U22377	lc.54058	mRNA	AV760273	lc.54066	EST
chr1	E.2879	Y13834	lc.54070	mRNA	BX091797	lc.54075	EST
chr1	E.2880	BC021133	lc.54077	mRNA	AA649202	lc.54082	EST	*
chr1	E.2881	BC041873	lc.54088	mRNA	BM987592	lc.54090	EST
chr1	E.2882	BC021969	lc.54091	mRNA	AI187357	lc.54094	EST
chr1	E.2883	AK094072	lc.54095	mRNA	AW470824	lc.54098	EST
chr1	E.2884	X52142	lc.54116	mRNA	CN414162	lc.54117	EST
chr1	E.2885	BF915964	lc.54140	EST	AB046775	lc.54141	mRNA
chr1	E.2886	BP318286	lc.54152	EST	AB028964	lc.54155	mRNA
chr1	E.2887	BP202073	lc.54168	EST	BC024186	lc.54175	mRNA
chr1	E.2888	CN421106	lc.54182	EST	CR602313	lc.54209	mRNA
chr1	E.2889	CB853261	lc.54238	EST	AK096139	lc.54233	mRNA
chr1	E.2890	BC072393	lc.54241	mRNA	AW300001	lc.54234	EST
chr1	E.2891	M90102	lc.54245	mRNA	BF510066	lc.54246	EST
chr1	E.2892	Y00815	lc.54262	mRNA	CN480473	lc.54265	EST
chr1	E.2893	BC050380	lc.54273	mRNA	F35496	lc.54270	EST
chr1	E.2894	BC008194	lc.54283	mRNA	BM696120	lc.54285	EST
chr1	E.2895	D89052	lc.54288	mRNA	AW293830	lc.54289	EST
chr1	E.2896	BX403095	lc.54292	EST	S70609	lc.54295	mRNA
chr1	E.2897	BX341726	lc.54303	EST	CR621093	lc.54306	mRNA
chr1	E.2898	AL555692	lc.54324	EST	AF119569	lc.54331	mRNA	*
chr1	E.2899	BC035497	lc.54347	mRNA	AA206184	lc.54349	EST
chr1	E.2900	CN296122	lc.54378	EST	BC068578	lc.54380	mRNA
chr1	E.2901	CA453959	lc.54414	EST	BX537388	lc.54430	mRNA
chr1	E.2902	CD013981	lc.54477	EST	AY262057	lc.54471	mRNA	*
chr1	E.2903	AY358631	lc.54484	mRNA	BG204180	lc.54487	EST
chr1	E.2904	CR602827	lc.54499	mRNA	CA314105	lc.54501	EST
chr1	E.2905	AK093492	lc.54513	mRNA	BQ044942	lc.54515	EST
chr1	E.2906	AI053946	lc.54528	EST	BC020660	lc.54532	mRNA
chr1	E.2907	BG212515	lc.54537	EST	AK094826	lc.54538	mRNA
chr1	E.2908	M62843	lc.54546	mRNA	AW182242	lc.54550	EST
chr1	E.2909	BX091701	lc.54569	EST	BC067100	lc.54571	mRNA
chr1	E.2910	AK091170	lc.54575	mRNA	AU119268	lc.54579	EST	*
chr1	E.2911	CR615970	lc.54585	mRNA	BU685502	lc.54587	EST
chr1	E.2912	CB128747	lc.54590	EST	BC028374	lc.54591	mRNA
chr1	E.2913	BF662983	lc.54601	EST	Z29064	lc.54602	mRNA	*
chr1	E.2914	AK128043	lc.54606	mRNA	BQ027696	lc.54607	EST
chr1	E.2915	AI125522	lc.54616	EST	X93207	lc.54617	mRNA
chr1	E.2916	BU680162	lc.54626	EST	M28214	lc.54627	mRNA
chr1	E.2917	BG772327	lc.54639	EST	CR622088	lc.54643	mRNA
chr1	E.2918	CD624064	lc.54645	EST	BC039308	lc.54652	mRNA	*
chr1	E.2919	BX355248	lc.54656	EST	D83776	lc.54667	mRNA
chr1	E.2920	AB051517	lc.54670	mRNA	AI950103	lc.54676	EST	*
chr1	E.2921	BE550627	lc.54681	EST	BC040480	lc.54683	mRNA
chr1	E.2922	M75883	lc.54686	mRNA	AV661193	lc.54688	EST
chr1	E.2923	AY358294	lc.54690	mRNA	AW629918	lc.54693	EST
chr1	E.2924	BC033363	lc.54706	mRNA	CK300662	lc.54710	EST	*
chr1	E.2925	AL110400	lc.54712	EST	D50678	lc.54713	mRNA
chr1	E.2926	CA430610	lc.54735	EST	BC003082	lc.54736	mRNA
chr1	E.2927	BX464478	lc.54769	EST	BC064419	lc.54762	mRNA	*
chr1	E.2928	CR749830	lc.54800	mRNA	BF509855	lc.54807	EST
chr1	E.2929	AW181958	lc.54811	EST	AK000626	lc.54812	mRNA
chr1	E.2930	CD558108	lc.54814	EST	D13643	lc.54818	mRNA
chr1	E.2931	BC029775	lc.54821	mRNA	AI792771	lc.54823	EST
chr1	E.2932	BM988972	lc.54854	EST	AF480883	lc.54855	mRNA
chr1	E.2933	BC043195	lc.54865	mRNA	BU677056	lc.54866	EST	*
chr1	E.2934	BU675276	lc.54867	EST	BX648439	lc.54868	mRNA
chr1	E.2935	BQ685858	lc.54903	EST	BC009409	lc.54905	mRNA
chr1	E.2936	AA613201	lc.54909	EST	BX648168	lc.54910	mRNA
chr1	E.2937	CA437615	lc.54913	EST	CR541752	lc.54914	mRNA
chr1	E.2938	AK055150	lc.54915	mRNA	N98472	lc.54918	EST
chr1	E.2939	BX647626	lc.54925	mRNA	BG217662	lc.54932	EST
chr1	E.2940	AK092769	lc.54953	mRNA	CB243397	lc.54954	EST
chr1	E.2941	AK021674	lc.54976	mRNA	AW172317	lc.54967	EST
chr1	E.2942	BX537823	lc.54978	mRNA	H15675	lc.54979	EST	*
chr1	E.2943	CA450232	lc.54986	EST	BC048995	lc.54987	mRNA
chr1	E.2944	AF397170	lc.54991	mRNA	BX470678	lc.54999	EST	*
chr1	E.2945	BC060808	lc.55008	mRNA	CN428299	lc.55010	EST
chr1	E.2946	BQ223486	lc.55042	EST	BC040309	lc.55043	mRNA
chr1	E.2947	BC001253	lc.55047	mRNA	BX491501	lc.55048	EST
chr1	E.2948	BM802659	lc.55056	EST	U37139	lc.55053	mRNA
chr1	E.2949	AU132593	lc.55088	EST	M64174	lc.55090	mRNA
chr1	E.2950	BC066944	lc.55113	mRNA	CK301142	lc.55115	EST
chr1	E.2951	AK026966	lc.55118	mRNA	BF197578	lc.55119	EST
chr1	E.2952	BC051722	lc.55120	mRNA	AW188180	lc.55125	EST
chr1	E.2953	U66496	lc.55127	mRNA	AV660537	lc.55132	EST	*
chr1	E.2954	L20966	lc.55142	mRNA	BX109047	lc.55151	EST
chr1	E.2955	CB242186	lc.55166	EST	BX648840	lc.55167	mRNA
chr1	E.2956	AY124186	lc.55170	mRNA	R41927	lc.55174	EST
chr1	E.2957	BQ028335	lc.55196	EST	CR623194	lc.55198	mRNA
chr1	E.2958	BQ775343	lc.55203	EST	AF365871	lc.55216	mRNA
chr1	E.2959	CR749629	lc.55236	mRNA	BX098725	lc.55241	EST	*
chr1	E.2960	BX117670	lc.55244	EST	BC008586	lc.55245	mRNA	*
chr1	E.2961	M74002	lc.55249	mRNA	AW139364	lc.55253	EST
chr1	E.2962	BQ027234	lc.55255	EST	BC028840	lc.55256	mRNA
chr1	E.2963	AF126164	lc.55259	mRNA	BX103368	lc.55260	EST
chr1	E.2964	AI903953	lc.55288	EST	BX538014	lc.55294	mRNA
chr1	E.2965	BC043521	lc.55304	mRNA	CD655906	lc.55305	EST
chr1	E.2966	AY303691	lc.55310	mRNA	BG183392	lc.55313	EST
chr1	E.2967	BM352773	lc.55326	EST	BC070058	lc.55330	mRNA
chr1	E.2968	BC059363	lc.55354	mRNA	AU139978	lc.55360	EST
chr1	E.2969	CK126116	lc.55371	EST	Y07596	lc.55373	mRNA
chr1	E.2970	BC036666	lc.55374	mRNA	AA975061	lc.55377	EST
chr1	E.2971	CA439454	lc.55381	EST	AF383172	lc.55382	mRNA
chr1	E.2972	BX537792	lc.55384	mRNA	AI383637	lc.55387	EST	*
chr1	E.2973	AL041182	lc.55401	EST	BC017247	lc.55393	mRNA
chr1	E.2974	U40992	lc.55405	mRNA	CA442134	lc.55407	EST
chr1	E.2975	AY485530	lc.55413	mRNA	BU675559	lc.55416	EST
chr1	E.2976	BC015932	lc.55420	mRNA	CA429052	lc.55421	EST
chr1	E.2977	CR621445	lc.55423	mRNA	BM987655	lc.55424	EST
chr1	E.2978	BX112107	lc.55425	EST	BC025721	lc.55426	mRNA
chr1	E.2979	CR617905	lc.55469	mRNA	BQ271399	lc.55473	EST
chr1	E.2980	BU680101	lc.55494	EST	AK091731	lc.55495	mRNA
chr1	E.2981	BU739236	lc.55515	EST	AY486332	lc.55516	mRNA
chr1	E.2982	BX104732	lc.55536	EST	AK001128	lc.55524	mRNA
chr1	E.2983	Z98053	lc.55540	mRNA	BM994905	lc.55543	EST	*
chr1	E.2984	BQ777734	lc.55545	EST	AK022664	lc.55546	mRNA	*
chr1	E.2985	AV742080	lc.55548	EST	AY244357	lc.55549	mRNA
chr1	E.2986	AF043976	lc.55566	mRNA	AI346357	lc.55568	EST
chr1	E.2987	BQ016746	lc.55576	EST	CR622826	lc.55577	mRNA
chr1	E.2988	AK023260	lc.55579	mRNA	AA805242	lc.55582	EST
chr1	E.2989	U24576	lc.55597	mRNA	BF514346	lc.55602	EST
chr1	E.2990	BC046146	lc.55621	mRNA	BM969019	lc.55614	EST
chr1	E.2991	BG206660	lc.55624	EST	M76766	lc.55625	mRNA
chr1	E.2992	AW134673	lc.55635	EST	M55542	lc.55636	mRNA
chr1	E.2993	CK906192	lc.55641	EST	M55543	lc.55642	mRNA
chr1	E.2994	BM677391	lc.55646	EST	AK096141	lc.55648	mRNA
chr1	E.2995	CA430490	lc.55662	EST	AK130864	lc.55666	mRNA
chr1	E.2996	BC024159	lc.55678	mRNA	BX102703	lc.55684	EST
chr1	E.2997	BC070341	lc.55690	mRNA	CA311159	lc.55693	EST
chr1	E.2998	BF509889	lc.55718	EST	L07594	lc.55719	mRNA
chr1	E.2999	AI694123	lc.55747	EST	AF008915	lc.55749	mRNA
chr1	E.3000	CR599562	lc.55766	mRNA	BM280379	lc.55769	EST	*
chr1	E.3001	M97388	lc.55795	mRNA	CB241249	lc.55796	EST	*
chr1	E.3002	BC074892	lc.55805	mRNA	CR744055	lc.55808	EST
chr1	E.3003	BX109032	lc.55821	EST	BC028477	lc.55812	mRNA
chr1	E.3004	BF513627	lc.55832	EST	CR598364	lc.55834	mRNA
chr1	E.3005	AV658979	lc.55837	EST	L35546	lc.55838	mRNA
chr1	E.3006	BU734112	lc.55841	EST	U88667	lc.55843	mRNA
chr1	E.3007	AA382411	lc.55850	EST	U90920	lc.55851	mRNA
chr1	E.3008	AU130082	lc.55854	EST	M27436	lc.55860	mRNA	*
chr1	E.3009	CR600415	lc.55875	mRNA	AL710274	lc.55876	EST
chr1	E.3010	N23609	lc.55877	EST	S80562	lc.55878	mRNA
chr1	E.3011	BX648581	lc.55892	mRNA	AW003448	lc.55896	EST
chr1	E.3012	BQ323238	lc.55906	EST	AK056049	lc.55908	mRNA
chr1	E.3013	BC016582	lc.55910	mRNA	CN263386	lc.55918	EST
chr1	E.3014	BU569038	lc.55941	EST	CR607436	lc.55945	mRNA
chr1	E.3015	BM676288	lc.55950	EST	AK094607	lc.55951	mRNA
chr1	E.3016	BU508008	lc.55974	EST	BC048339	lc.55979	mRNA
chr1	E.3017	AK057172	lc.55983	mRNA	AA907721	lc.55984	EST
chr1	E.3018	X53051	lc.56019	mRNA	AW451048	lc.56021	EST
chr1	E.3019	BQ653436	lc.56024	EST	BC045681	lc.56025	mRNA	*
chr1	E.3020	BX537375	lc.56028	mRNA	AI290273	lc.56044	EST
chr1	E.3021	BX100343	lc.56058	EST	AF397395	lc.56060	mRNA
chr1	E.3022	AV693621	lc.56066	EST	J04177	lc.56067	mRNA
chr1	E.3023	AK057799	lc.56076	mRNA	BG188889	lc.56079	EST	*
chr1	E.3024	CR621406	lc.56113	mRNA	CN479029	lc.56116	EST
chr1	E.3025	BC030220	lc.56117	mRNA	CA427555	lc.56120	EST
chr1	E.3026	CR744964	lc.56134	EST	AF118887	lc.56136	mRNA
chr1	E.3027	BG203570	lc.56146	EST	BC051808	lc.56147	mRNA
chr1	E.3028	BC057762	lc.56188	mRNA	AA758702	lc.56174	EST
chr1	E.3029	BC028028	lc.56191	mRNA	BX089057	lc.56176	EST
chr1	E.3030	CF124276	lc.56172	EST	BC034964	lc.56186	mRNA
chr1	E.3031	AY358366	lc.56205	mRNA	AA570637	lc.56208	EST
chr1	E.3032	D87469	lc.56212	mRNA	BU728859	lc.56215	EST
chr1	E.3033	AI636662	lc.56216	EST	CR624502	lc.56217	mRNA
chr1	E.3034	BQ001031	lc.56220	EST	CR611381	lc.56221	mRNA
chr1	E.3035	BQ024454	lc.56225	EST	BC023542	lc.56226	mRNA
chr1	E.3036	BM805585	lc.56235	EST	BC012926	lc.56257	mRNA
chr1	E.3037	U82761	lc.56269	mRNA	CB242423	lc.56274	EST
chr1	E.3038	BU732274	lc.56281	EST	AF008203	lc.56282	mRNA	*
chr1	E.3039	BX116710	lc.56318	EST	CR602221	lc.56320	mRNA
chr1	E.3040	BC025399	lc.56321	mRNA	BF515520	lc.56322	EST
chr1	E.3041	CN284362	lc.56325	EST	BC042100	lc.56327	mRNA	*
chr1	E.3042	BC035456	lc.56340	mRNA	AU185871	lc.56345	EST
chr1	E.3043	CR612795	lc.56363	mRNA	BQ029318	lc.56356	EST
chr1	E.3044	AF290004	lc.56373	mRNA	AW188213	lc.56374	EST
chr1	E.3045	BC068603	lc.56375	mRNA	AA913750	lc.56377	EST
chr1	E.3046	CN352346	lc.56384	EST	U09550	lc.56389	mRNA	*
chr1	E.3047	AA909267	lc.56424	EST	AF120491	lc.56425	mRNA
chr1	E.3048	BC034233	lc.56429	mRNA	AW341187	lc.56431	EST
chr1	E.3049	AB045116	lc.56443	mRNA	BU680978	lc.56446	EST
chr1	E.3050	BC034391	lc.56449	mRNA	N94561	lc.56462	EST
chr1	E.3051	BQ708590	lc.56493	EST	AL133644	lc.56481	mRNA	*
chr1	E.3052	AF213259	lc.56509	mRNA	BU728896	lc.56508	EST
chr1	E.3053	BU850146	lc.56538	EST	BC036361	lc.56542	mRNA
chr1	E.3054	BG211285	lc.56553	EST	AJ132948	lc.56555	mRNA
chr1	E.3055	AW572786	lc.56565	EST	CR749576	lc.56567	mRNA
chr1	E.3056	BX501047	lc.56572	EST	CR749431	lc.56573	mRNA
chr1	E.3057	X95654	lc.56579	mRNA	BM561161	lc.56580	EST
chr1	E.3058	BC069298	lc.56581	mRNA	CK822742	lc.56582	EST
chr1	E.3059	AV735385	lc.56583	EST	BC021675	lc.56584	mRNA
chr1	E.3060	BC065272	lc.56589	mRNA	BQ446471	lc.56592	EST
chr1	E.3061	BC000907	lc.56593	mRNA	CN478670	lc.56594	EST
chr1	E.3062	BC070033	lc.56603	mRNA	BX115293	lc.56606	EST
chr1	E.3063	H55859	lc.56622	EST	AK126833	lc.56629	mRNA
chr1	E.3064	AK074637	lc.56640	mRNA	CB240871	lc.56643	EST
chr1	E.3065	AI698956	lc.56661	EST	BX648021	lc.56663	mRNA
chr1	E.3066	BC036516	lc.56677	mRNA	BP223420	lc.56680	EST
chr1	E.3067	BG198446	lc.56684	EST	CR615890	lc.56685	mRNA
chr1	E.3068	BX393192	lc.56692	EST	AK000149	lc.56693	mRNA
chr1	E.3069	CK301184	lc.56710	EST	AK127536	lc.56712	mRNA
chr1	E.3070	AV711076	lc.56732	EST	CR605613	lc.56736	mRNA
chr1	E.3071	BM997590	lc.56758	EST	AF315356	lc.56761	mRNA
chr1	E.3072	CA439770	lc.56772	EST	AK022804	lc.56773	mRNA
chr1	E.3073	BF982501	lc.56779	EST	AK124556	lc.56782	mRNA
chr1	E.3074	R40232	lc.56831	EST	BC063535	lc.56832	mRNA
chr1	E.3075	BC001364	lc.56850	mRNA	CN479119	lc.56890	EST
chr1	E.3076	BX537434	lc.56860	mRNA	AI131209	lc.56893	EST
chr1	E.3077	BQ683664	lc.56919	EST	BC004355	lc.56930	mRNA
chr1	E.3078	BX381719	lc.56952	EST	U93867	lc.56954	mRNA
chr1	E.3079	AK096651	lc.56958	mRNA	BX956239	lc.56959	EST
chr1	E.3080	BM875294	lc.56961	EST	BC014465	lc.56962	mRNA
chr1	E.3081	BG428476	lc.56963	EST	CR625868	lc.56964	mRNA	*
chr1	E.3082	BF509450	lc.56968	EST	AK126719	lc.56969	mRNA
chr1	E.3083	BI561716	lc.56992	EST	AK091688	lc.56994	mRNA
chr1	E.3084	BX954177	lc.57004	EST	Z47553	lc.57006	mRNA
chr1	E.3085	Y13620	lc.57020	mRNA	BF510953	lc.57026	EST
chr1	E.3086	AA436946	lc.57034	EST	CR592992	lc.57035	mRNA
chr1	E.3087	BC034299	lc.57047	mRNA	CB160325	lc.57050	EST
chr1	E.3088	AK097180	lc.57072	mRNA	AV659090	lc.57076	EST
chr1	E.3089	AB007962	lc.57117	mRNA	BM008292	lc.57123	EST
chr1	E.3090	BQ887306	lc.57146	EST	BX648801	lc.57151	mRNA	*
chr1	E.3091	BP196441	lc.57164	EST	M60756	lc.57165	mRNA
chr1	E.3092	BP214143	lc.57169	EST	BX537754	lc.57170	mRNA
chr1	E.3093	CA310533	lc.57172	EST	AK097000	lc.57173	mRNA
chr1	E.3094	BX344617	lc.57214	EST	BC003380	lc.57231	mRNA	*
chr1	E.3095	CN478740	lc.57256	EST	CR622887	lc.57258	mRNA
chr1	E.3096	BU608081	lc.57268	EST	AL834279	lc.57269	mRNA
chr1	E.3097	BM460366	lc.57274	EST	BC010032	lc.57276	mRNA
chr1	E.3098	BC025304	lc.57287	mRNA	CA421461	lc.57292	EST
chr1	E.3099	AF143872	lc.57313	mRNA	AW449344	lc.57315	EST
chr1	E.3100	R05811	lc.57319	EST	BX647911	lc.57320	mRNA
chr1	E.3101	U78576	lc.57325	mRNA	BQ447995	lc.57326	EST
chr1	E.3102	CF529368	lc.57339	EST	U81802	lc.57342	mRNA
chr1	E.3103	BG531335	lc.57346	EST	CR625881	lc.57348	mRNA	*
chr1	E.3104	AW882572	lc.57353	EST	BX537838	lc.57354	mRNA
chr1	E.3105	AF263462	lc.57361	mRNA	CB242261	lc.57364	EST
chr1	E.3106	AK001395	lc.57371	mRNA	BQ614008	lc.57372	EST	*
chr1	E.3107	BF514983	lc.57378	EST	BC032690	lc.57382	mRNA
chr1	E.3108	AW004872	lc.57387	EST	U16997	lc.57388	mRNA
chr1	E.3109	AA411753	lc.57391	EST	AK095283	lc.57393	mRNA	*
chr1	E.3110	AA532385	lc.57395	EST	BC017339	lc.57396	mRNA
chr1	E.3111	BX096845	lc.57416	EST	BC030807	lc.57418	mRNA
chr1	E.3112	BE710587	lc.57451	EST	M20030	lc.57454	mRNA
chr1	E.3113	X06233	lc.57466	mRNA	BE787611	lc.57467	EST
chr1	E.3114	AY189119	lc.57469	mRNA	CD708427	lc.57471	EST
chr1	E.3115	AW817832	lc.57473	EST	BC009017	lc.57475	mRNA
chr1	E.3116	AA501822	lc.57477	EST	BC000838	lc.57478	mRNA
chr1	E.3117	BM968828	lc.57479	EST	M87068	lc.57480	mRNA
chr1	E.3118	CR612307	lc.57491	mRNA	AW196516	lc.57496	EST	*
chr1	E.3119	BX640950	lc.57502	mRNA	CB049664	lc.57506	EST
chr1	E.3120	CN270933	lc.57522	EST	AK125924	lc.57527	mRNA
chr1	E.3121	N84681	lc.57538	EST	X04201	lc.57540	mRNA
chr1	E.3122	AY302537	lc.57560	mRNA	AW293235	lc.57562	EST
chr1	E.3123	BG218417	lc.57569	EST	AK074067	lc.57571	mRNA
chr1	E.3124	CA945004	lc.57577	EST	CR624734	lc.57579	mRNA
chr1	E.3125	AV729485	lc.57583	EST	X79449	lc.57588	mRNA
chr1	E.3126	BM931770	lc.57602	EST	AK023219	lc.57603	mRNA
chr1	E.3127	AI620777	lc.57604	EST	X68148	lc.57606	mRNA
chr1	E.3128	CR625722	lc.57610	mRNA	AA299467	lc.57614	EST
chr1	E.3129	CB989813	lc.57616	EST	AK057496	lc.57620	mRNA
chr1	E.3130	M57730	lc.57632	mRNA	AA495934	lc.57633	EST
chr1	E.3131	BX376350	lc.57636	EST	J05581	lc.57641	mRNA	*
chr1	E.3132	BX402373	lc.57665	EST	L38969	lc.57677	mRNA	*
chr1	E.3133	BF507762	lc.57735	EST	BC062637	lc.57736	mRNA
chr1	E.3134	BM998811	lc.57742	EST	BC020567	lc.57743	mRNA
chr1	E.3135	AW294734	lc.57753	EST	BC033283	lc.57755	mRNA
chr1	E.3136	BX384966	lc.57791	EST	BC038296	lc.57781	mRNA	*
chr1	E.3137	AW296173	lc.57795	EST	L16794	lc.57798	mRNA
chr1	E.3138	AW301523	lc.57800	EST	BC033549	lc.57801	mRNA	*
chr1	E.3139	CF128649	lc.57804	EST	CR605231	lc.57811	mRNA
chr1	E.3140	CF127067	lc.57828	EST	BC016700	lc.57829	mRNA	*
chr1	E.3141	AL577634	lc.57837	EST	AL833592	lc.57840	mRNA	*
chr1	E.3142	AK074121	lc.57846	mRNA	BM997845	lc.57849	EST
chr1	E.3143	Z43630	lc.57854	EST	BC057394	lc.57858	mRNA
chr1	E.3144	BF979520	lc.57877	EST	BC028933	lc.57879	mRNA
chr1	E.3145	AW450655	lc.57882	EST	AY358130	lc.57883	mRNA
chr1	E.3146	AK057438	lc.57893	mRNA	CR738707	lc.57896	EST
chr1	E.3147	AK098412	lc.57900	mRNA	BE740326	lc.57901	EST
chr1	E.3148	BG227976	lc.57916	EST	M61877	lc.57917	mRNA
chr1	E.3149	M63838	lc.57923	mRNA	CN359110	lc.57927	EST
chr1	E.3150	BC017817	lc.57935	mRNA	BM990686	lc.57937	EST
chr1	E.3151	BG566091	lc.57947	EST	BC020766	lc.57949	mRNA
chr1	E.3152	AI702330	lc.57958	EST	CR604695	lc.57960	mRNA
chr1	E.3153	CB853513	lc.57964	EST	BC074754	lc.57965	mRNA
chr1	E.3154	BG152582	lc.57978	EST	AF311906	lc.57979	mRNA
chr1	E.3155	BC052271	lc.57980	mRNA	AV704432	lc.57985	EST
chr1	E.3156	L37385	lc.57999	mRNA	AI372008	lc.58004	EST
chr1	E.3157	AI537732	lc.58024	EST	X75535	lc.58007	mRNA
chr1	E.3158	AB033041	lc.57997	mRNA	AA458654	lc.58021	EST
chr1	E.3159	BU073897	lc.58028	EST	Y12632	lc.58032	mRNA
chr1	E.3160	AY358512	lc.58043	mRNA	AA554342	lc.58045	EST
chr1	E.3161	BF811307	lc.58059	EST	AF111713	lc.58061	mRNA
chr1	E.3162	AI675505	lc.58064	EST	BC053688	lc.58065	mRNA
chr1	E.3163	CA432690	lc.58067	EST	BC010423	lc.58068	mRNA
chr1	E.3164	BC005187	lc.58081	mRNA	AI198853	lc.58083	EST	*
chr1	E.3165	BM551273	lc.58091	EST	BC063293	lc.58094	mRNA
chr1	E.3166	BX378100	lc.58110	EST	CR604666	lc.58119	mRNA
chr1	E.3167	AF005887	lc.58137	mRNA	AA131286	lc.58141	EST
chr1	E.3168	CF994253	lc.58156	EST	BC032957	lc.58150	mRNA
chr1	E.3169	BC043436	lc.58163	mRNA	AA809518	lc.58165	EST	*
chr1	E.3170	U27768	lc.58180	mRNA	BQ027377	lc.58182	EST
chr1	E.3171	AA258638	lc.58190	EST	BC032239	lc.58191	mRNA
chr1	E.3172	AK055280	lc.58217	mRNA	BM986751	lc.58211	EST
chr1	E.3173	BX103274	lc.58225	EST	AK127724	lc.58227	mRNA
chr1	E.3174	CR607567	lc.58235	mRNA	BX110974	lc.58240	EST
chr1	E.3175	AK056711	lc.58277	mRNA	BU679310	lc.58279	EST
chr1	E.3176	BX091723	lc.58294	EST	U79725	lc.58296	mRNA
chr1	E.3177	AK091438	lc.58301	mRNA	BU661635	lc.58308	EST
chr1	E.3178	CR627124	lc.58311	mRNA	BX507239	lc.58312	EST
chr1	E.3179	CR604001	lc.58331	mRNA	AV718161	lc.58338	EST
chr1	E.3180	BG217702	lc.58348	EST	AF331033	lc.58353	mRNA	*
chr1	E.3181	AK092215	lc.58366	mRNA	BX348591	lc.58369	EST
chr1	E.3182	BU959758	lc.58371	EST	AF085892	lc.58374	mRNA
chr1	E.3183	AW449429	lc.58378	EST	CR622672	lc.58379	mRNA
chr1	E.3184	BC068047	lc.58381	mRNA	AI627656	lc.58384	EST
chr1	E.3185	BU674059	lc.58410	EST	AJ237724	lc.58413	mRNA
chr1	E.3186	AV689149	lc.58419	EST	M16967	lc.58420	mRNA
chr1	E.3187	AK027203	lc.58458	mRNA	CR748728	lc.58459	EST
chr1	E.3188	AL833218	lc.58467	mRNA	AI223310	lc.58477	EST	*
chr1	E.3189	CA439854	lc.58510	EST	AK021543	lc.58511	mRNA
chr1	E.3190	CR603786	lc.58530	mRNA	CB250665	lc.58532	EST
chr1	E.3191	CA445102	lc.58539	EST	X79929	lc.58541	mRNA
chr1	E.3192	D14662	lc.58551	mRNA	BX113046	lc.58545	EST
chr1	E.3193	BU189430	lc.58557	EST	BC042592	lc.58559	mRNA
chr1	E.3194	BC063418	lc.58564	mRNA	AW055753	lc.58569	EST
chr1	E.3195	AK057310	lc.58579	mRNA	BF057788	lc.58574	EST
chr1	E.3196	AV684449	lc.58584	EST	D29832	lc.58585	mRNA
chr1	E.3197	D60275	lc.58588	EST	AK122948	lc.58589	mRNA
chr1	E.3198	CN305122	lc.58612	EST	BC009788	lc.58621	mRNA
chr1	E.3199	CA439718	lc.58636	EST	D25539	lc.58637	mRNA
chr1	E.3200	CB988521	lc.58640	EST	X98085	lc.58643	mRNA
chr1	E.3201	AI935471	lc.58652	EST	AF508940	lc.58653	mRNA	*
chr1	E.3202	AF342989	lc.58660	mRNA	BX104803	lc.58663	EST
chr1	E.3203	AF075003	lc.58706	mRNA	AA889574	lc.58707	EST
chr1	E.3204	BC051794	lc.58725	mRNA	BQ437618	lc.58727	EST
chr1	E.3205	CR612199	lc.58739	mRNA	BM999184	lc.58742	EST
chr1	E.3206	BC028940	lc.58747	mRNA	BF921380	lc.58748	EST	*
chr1	E.3207	CR594925	lc.58766	mRNA	AW188001	lc.58768	EST
chr1	E.3208	AA398386	lc.58772	EST	AK002036	lc.58773	mRNA
chr1	E.3209	H03737	lc.58813	EST	CR626583	lc.58815	mRNA
chr1	E.3210	U79279	lc.58841	mRNA	CA450638	lc.58831	EST
chr1	E.3211	BQ185278	lc.58825	EST	AK026359	lc.58837	mRNA
chr1	E.3212	AA195501	lc.58828	EST	CR610805	lc.58839	mRNA
chr1	E.3213	CR737256	lc.58866	EST	AK055155	lc.58869	mRNA
chr1	E.3214	AW449227	lc.58871	EST	AK128015	lc.58872	mRNA
chr1	E.3215	BI461223	lc.58893	EST	BC018992	lc.58881	mRNA
chr1	E.3216	BC034966	lc.58898	mRNA	AV734883	lc.58905	EST
chr1	E.3217	J03202	lc.58913	mRNA	AW004971	lc.58920	EST
chr1	E.3218	BQ687091	lc.58921	EST	BC020998	lc.58922	mRNA	*
chr1	E.3219	BU501197	lc.58937	EST	M32011	lc.58943	mRNA
chr1	E.3220	BF196933	lc.58944	EST	CR626606	lc.58952	mRNA
chr1	E.3221	BX093122	lc.58954	EST	BC035672	lc.58956	mRNA
chr1	E.3222	BC028567	lc.58962	mRNA	BF358689	lc.58965	EST	*
chr1	E.3223	BX464263	lc.58994	EST	BC053961	lc.59001	mRNA
chr1	E.3224	AK124353	lc.59003	mRNA	BF541347	lc.59005	EST
chr1	E.3225	AA622090	lc.59009	EST	AK023123	lc.59010	mRNA
chr1	E.3226	BC003397	lc.59029	mRNA	BX111406	lc.59034	EST
chr1	E.3227	BF336011	lc.59037	EST	M33478	lc.59038	mRNA
chr1	E.3228	BI335813	lc.59040	EST	L15326	lc.59041	mRNA
chr1	E.3229	M72393	lc.59044	mRNA	BF512732	lc.59046	EST
chr1	E.3230	AW070355	lc.59057	EST	AK123637	lc.59058	mRNA
chr1	E.3231	X73427	lc.59068	mRNA	AW977293	lc.59072	EST
chr1	E.3232	CR599001	lc.59074	mRNA	AA805704	lc.59077	EST
chr1	E.3233	CR607999	lc.59099	mRNA	BU682916	lc.59096	EST	*
chr1	E.3234	X68679	lc.59134	mRNA	AV659554	lc.59136	EST
chr1	E.3235	X98337	lc.59139	mRNA	BU172644	lc.59140	EST
chr1	E.3236	AY043325	lc.59149	mRNA	BG216157	lc.59153	EST
chr1	E.3237	AI028711	lc.59155	EST	BC063877	lc.59156	mRNA
chr1	E.3238	AJ277914	lc.59164	mRNA	BF516536	lc.59167	EST
chr1	E.3239	CR614163	lc.59169	mRNA	AA093272	lc.59174	EST
chr1	E.3240	Y00638	lc.59178	mRNA	BG461148	lc.59182	EST
chr1	E.3241	BM984175	lc.59213	EST	AK094701	lc.59214	mRNA
chr1	E.3242	AB029001	lc.59220	mRNA	BU680563	lc.59227	EST
chr1	E.3243	AK001763	lc.59229	mRNA	AA021597	lc.59233	EST
chr1	E.3244	AY245430	lc.59247	mRNA	BX088939	lc.59251	EST
chr1	E.3245	Z34974	lc.59253	mRNA	BQ636944	lc.59255	EST
chr1	E.3246	AI354896	lc.59260	EST	U42408	lc.59262	mRNA
chr1	E.3247	CB067562	lc.59264	EST	AK123965	lc.59266	mRNA
chr1	E.3248	BX109226	lc.59270	EST	CR622274	lc.59271	mRNA
chr1	E.3249	AF410465	lc.59280	mRNA	BI916758	lc.59301	EST
chr1	E.3250	X97544	lc.59288	mRNA	CA314974	lc.59312	EST
chr1	E.3251	AK097372	lc.59291	mRNA	BU956773	lc.59315	EST
chr1	E.3252	AA830422	lc.59330	EST	D11327	lc.59331	mRNA
chr1	E.3253	BC047905	lc.59335	mRNA	BQ012215	lc.59337	EST
chr1	E.3254	AB003062	lc.59339	mRNA	BU500592	lc.59351	EST
chr1	E.3255	BU676827	lc.59389	EST	CR626777	lc.59390	mRNA
chr1	E.3256	BC067775	lc.59392	mRNA	Z39503	lc.59393	EST
chr1	E.3257	AK126624	lc.59397	mRNA	F37541	lc.59400	EST
chr1	E.3258	L22214	lc.59402	mRNA	AI859182	lc.59407	EST
chr1	E.3259	CR604962	lc.59416	mRNA	AI744472	lc.59418	EST
chr1	E.3260	M83363	lc.59432	mRNA	BM720674	lc.59437	EST
chr1	E.3261	BC038513	lc.59439	mRNA	BX100429	lc.59442	EST
chr1	E.3262	X12466	lc.59452	mRNA	BM667732	lc.59454	EST
chr1	E.3263	AW296490	lc.59455	EST	AK097662	lc.59456	mRNA
chr1	E.3264	AF116571	lc.59457	mRNA	AW079879	lc.59461	EST
chr1	E.3265	AW612136	lc.59465	EST	CR536498	lc.59466	mRNA
chr1	E.3266	BU679585	lc.59470	EST	CR590769	lc.59471	mRNA
chr1	E.3267	BX103487	lc.59486	EST	Y11312	lc.59493	mRNA
chr1	E.3268	CR613023	lc.59523	mRNA	AA459035	lc.59511	EST
chr1	E.3269	AW835774	lc.59547	EST	X85134	lc.59548	mRNA	*
chr1	E.3270	AK131419	lc.59551	mRNA	AW663951	lc.59554	EST
chr1	E.3271	BF668377	lc.59556	EST	AK096590	lc.59558	mRNA
chr1	E.3272	BC011526	lc.59567	mRNA	BU739398	lc.59571	EST
chr1	E.3273	AK055340	lc.59581	mRNA	AI285998	lc.59587	EST
chr1	E.3274	BU608804	lc.59583	EST	AL117645	lc.59577	mRNA
chr1	E.3275	BE147587	lc.59591	EST	CR598072	lc.59602	mRNA
chr1	E.3276	AW205968	lc.59604	EST	BX647960	lc.59605	mRNA
chr1	E.3277	BF515497	lc.59606	EST	BX648979	lc.59607	mRNA
chr1	E.3278	AB007925	lc.59623	mRNA	CA429121	lc.59630	EST
chr1	E.3279	BP248540	lc.59635	EST	CR613130	lc.59637	mRNA
chr1	E.3280	BC037269	lc.59639	mRNA	BE464081	lc.59646	EST
chr1	E.3281	X75346	lc.59647	mRNA	BF002204	lc.59650	EST
chr1	E.3282	AF453946	lc.59656	mRNA	CF891044	lc.59657	EST
chr1	E.3283	AL571517	lc.59659	EST	CR625287	lc.59662	mRNA	*
chr1	E.3284	BU680003	lc.59665	EST	CR749533	lc.59666	mRNA
chr1	E.3285	AA601232	lc.59668	EST	AY063125	lc.59669	mRNA
chr1	E.3286	M29964	lc.59680	mRNA	BG216341	lc.59683	EST
chr1	E.3287	M31452	lc.59685	mRNA	AI652068	lc.59689	EST
chr1	E.3288	Y00816	lc.59700	mRNA	BG186732	lc.59703	EST
chr1	E.3289	W56110	lc.59711	EST	AK123264	lc.59712	mRNA
chr1	E.3290	BX117922	lc.59716	EST	AK123177	lc.59719	mRNA
chr1	E.3291	BQ000228	lc.59721	EST	S53911	lc.59723	mRNA
chr1	E.3292	AI986454	lc.59730	EST	AB007932	lc.59732	mRNA
chr1	E.3293	BU678944	lc.59752	EST	L25541	lc.59753	mRNA
chr1	E.3294	CR622047	lc.59755	mRNA	BM929336	lc.59756	EST
chr1	E.3295	AU117458	lc.59764	EST	CR601385	lc.59761	mRNA
chr1	E.3296	CR749825	lc.59769	mRNA	BU607840	lc.59771	EST
chr1	E.3297	AJ617625	lc.59772	mRNA	AA483782	lc.59776	EST
chr1	E.3298	CR605084	lc.59780	mRNA	BM990655	lc.59785	EST
chr1	E.3299	BC051191	lc.59787	mRNA	CA429874	lc.59794	EST	*
chr1	E.3300	CF890903	lc.59798	EST	AJ001366	lc.59799	mRNA
chr1	E.3301	BC031608	lc.59804	mRNA	AI949044	lc.59805	EST
chr1	E.3302	BC029600	lc.59814	mRNA	CA439157	lc.59817	EST
chr1	E.3303	R84760	lc.59821	EST	BX647803	lc.59822	mRNA	*
chr1	E.3304	BG169821	lc.59837	EST	D86960	lc.59840	mRNA
chr1	E.3305	BC033540	lc.59849	mRNA	CB114046	lc.59852	EST
chr1	E.3306	L42373	lc.59855	mRNA	BX099738	lc.59858	EST
chr1	E.3307	BF513068	lc.59864	EST	CR457268	lc.59865	mRNA
chr1	E.3308	AW453021	lc.59869	EST	BC028700	lc.59870	mRNA
chr1	E.3309	BM991187	lc.59880	EST	AF255346	lc.59881	mRNA
chr1	E.3310	BM664712	lc.59884	EST	BC036048	lc.59887	mRNA
chr1	E.3311	BC048115	lc.59889	mRNA	AL562488	lc.59892	EST
chr1	E.3312	BC048312	lc.59896	mRNA	CN294716	lc.59898	EST
chr1	E.3313	CA435068	lc.59903	EST	AL079275	lc.59906	mRNA
chr1	E.3314	AK122989	lc.59907	mRNA	BM987270	lc.59908	EST
chr1	E.3315	CR622801	lc.59933	mRNA	BG219960	lc.59936	EST	*
chr1	E.3316	BQ026841	lc.59937	EST	AK056963	lc.59939	mRNA
chr1	E.3317	BC013868	lc.59955	mRNA	AW770327	lc.59960	EST
chr1	E.3318	BX340080	lc.59961	EST	AY481573	lc.59963	mRNA	*
chr1	E.3319	BP349857	lc.59971	EST	BC064700	lc.59972	mRNA	*
chr1	E.3320	CB241318	lc.59977	EST	AK001114	lc.59978	mRNA
chr1	E.3321	CR597267	lc.59982	mRNA	BG220288	lc.59987	EST
chr1	E.3322	CN283057	lc.59992	EST	CR621509	lc.59994	mRNA
chr1	E.3323	AK021874	lc.60000	mRNA	CA312949	lc.60001	EST
chr1	E.3324	AI056891	lc.60026	EST	AK097467	lc.60027	mRNA
chr1	E.3325	D28500	lc.60035	mRNA	AV652887	lc.60037	EST
chr1	E.3326	CA447379	lc.60043	EST	BC036513	lc.60045	mRNA
chr1	E.3327	AF154845	lc.60050	mRNA	AW298611	lc.60056	EST
chr1	E.3328	AK056749	lc.60057	mRNA	BM674130	lc.60060	EST
chr1	E.3329	AA913909	lc.60083	EST	CR612936	lc.60085	mRNA
chr1	E.3330	BC007734	lc.60111	mRNA	BU568844	lc.60114	EST
chr1	E.3331	BX109588	lc.60128	EST	U58334	lc.60129	mRNA
chr1	E.3332	AK124970	lc.60140	mRNA	AW297036	lc.60145	EST
chr1	E.3333	CR607640	lc.60148	mRNA	BM083932	lc.60153	EST
chr1	E.3334	CN485298	lc.60158	EST	BC008027	lc.60163	mRNA
chr1	E.3335	CR590797	lc.60165	mRNA	W31033	lc.60169	EST
chr1	E.3336	BQ216528	lc.60181	EST	BC034498	lc.60173	mRNA
chr1	E.3337	AA918135	lc.60199	EST	L25931	lc.60200	mRNA
chr1	E.3338	AV711221	lc.60210	EST	AF519769	lc.60214	mRNA	*
chr1	E.3339	AK124056	lc.60218	mRNA	CN265107	lc.60221	EST
chr1	E.3340	CR602688	lc.60222	mRNA	BG430576	lc.60223	EST
chr1	E.3341	W93266	lc.60235	EST	CR625163	lc.60236	mRNA
chr1	E.3342	BF507345	lc.60237	EST	U81523	lc.60239	mRNA
chr1	E.3343	CR625697	lc.60242	mRNA	N92612	lc.60245	EST
chr1	E.3344	CD706333	lc.60248	EST	BC060792	lc.60251	mRNA	*
chr1	E.3345	C04017	lc.60261	EST	M32721	lc.60262	mRNA
chr1	E.3346	AK126466	lc.60286	mRNA	AA234907	lc.60292	EST
chr1	E.3347	BE254171	lc.60331	EST	AK126087	lc.60342	mRNA	*
chr1	E.3348	AL080128	lc.60356	mRNA	BX088811	lc.60362	EST
chr1	E.3349	BX098512	lc.60373	EST	BC069227	lc.60374	mRNA	*
chr1	E.3350	BU730465	lc.60381	EST	BC082269	lc.60382	mRNA
chr1	E.3351	CR599642	lc.60384	mRNA	BF512120	lc.60386	EST
chr1	E.3352	BC040076	lc.60390	mRNA	AW298134	lc.60392	EST
chr1	E.3353	BX376871	lc.60412	EST	BC071609	lc.60415	mRNA
chr1	E.3354	AJ711224	lc.60424	EST	AK096902	lc.60425	mRNA
chr1	E.3355	BM674166	lc.60428	EST	BC020107	lc.60429	mRNA
chr1	E.3356	X85019	lc.60452	mRNA	BM476233	lc.60454	EST	*
chr1	E.3357	AI659286	lc.60464	EST	CR597281	lc.60465	mRNA
chr1	E.3358	Z34975	lc.60469	mRNA	BE463957	lc.60474	EST	*
chr1	E.3359	BM747642	lc.60477	EST	K02215	lc.60478	mRNA
chr1	E.3360	CA433143	lc.60484	EST	AK096166	lc.60486	mRNA	*
chr1	E.3361	BX343389	lc.60496	EST	CR598847	lc.60500	mRNA
chr1	E.3362	BM683350	lc.60529	EST	BC005369	lc.60531	mRNA	*
chr1	E.3363	X95073	lc.60535	mRNA	AI348678	lc.60541	EST
chr1	E.3364	W24941	lc.60567	EST	AK093191	lc.60572	mRNA
chr1	E.3365	CN263993	lc.60590	EST	AK074078	lc.60592	mRNA
chr1	E.3366	CR609197	lc.60636	mRNA	BQ186660	lc.60624	EST
chr1	E.3367	AI371257	lc.60639	EST	U38847	lc.60625	mRNA
chr1	E.3368	AW510733	lc.60614	EST	CR624437	lc.60632	mRNA	*
chr1	E.3369	AL039887	lc.60654	EST	AF193050	lc.60655	mRNA
chr1	E.3370	BG189643	lc.60659	EST	BC016972	lc.60660	mRNA
chr1	E.3371	CN305435	lc.60663	EST	CR615831	lc.60666	mRNA
chr1	E.3372	BX452391	lc.60677	EST	BC029564	lc.60688	mRNA	*
chr1	E.3373	BX095545	lc.60711	EST	CR624421	lc.60705	mRNA
chr1	E.3374	CR608564	lc.60724	mRNA	CF529737	lc.60736	EST
chr1	E.3375	AJ002511	lc.60795	mRNA	AI004147	lc.60797	EST
chr1	E.3376	AF218941	lc.60822	mRNA	BG194632	lc.60824	EST	*
chr1	E.3377	AF225426	lc.60825	mRNA	BU736592	lc.60828	EST
chr1	E.3378	AV657467	lc.60829	EST	BC046632	lc.60831	mRNA
chr1	E.3379	BG199560	lc.60855	EST	AK098092	lc.60860	mRNA
chr1	E.3380	BG194131	lc.60869	EST	AB022657	lc.60870	mRNA	*
chr1	E.3381	AK021640	lc.60894	mRNA	AU118424	lc.60881	EST
chr1	E.3382	BC046644	lc.60911	mRNA	AW072559	lc.60913	EST
chr1	E.3383	BC036677	lc.60917	mRNA	BF516200	lc.60920	EST
chr1	E.3384	AK124614	lc.60921	mRNA	BG211189	lc.60922	EST	*
chr1	E.3385	BX099227	lc.60926	EST	BC012356	lc.60931	mRNA
chr1	E.3386	BC004485	lc.60936	mRNA	AA485605	lc.60945	EST
chr1	E.3387	BC042481	lc.60978	mRNA	BI830136	lc.60979	EST
chr1	E.3388	BC035896	lc.60982	mRNA	AW118988	lc.60984	EST
chr1	E.3389	CR621663	lc.61020	mRNA	AI798308	lc.61022	EST
chr1	E.3390	AW303071	lc.61031	EST	AY157619	lc.61032	mRNA
chr1	E.3391	AV658288	lc.61048	EST	CR610381	lc.61050	mRNA
chr1	E.3392	BC036260	lc.61062	mRNA	CR748963	lc.61067	EST
chr1	E.3393	T09016	lc.61089	EST	AK125837	lc.61090	mRNA
chr1	E.3394	BC008872	lc.61091	mRNA	BE207239	lc.61094	EST
chr1	F.1271	BC028185	lc.51820	mRNA	AK125248	lc.51825	mRNA
chr1	F.1272	BC024295	lc.51885	mRNA	BC003555	lc.51896	mRNA
chr1	F.1273	BC033949	lc.51892	mRNA	AF148950	lc.51908	mRNA
chr1	F.1274	BC027945	lc.51920	mRNA	AK128833	lc.51922	mRNA	*
chr1	F.1275	BC034304	lc.51942	mRNA	AK056652	lc.51946	mRNA	*
chr1	F.1276	AK122959	lc.51951	mRNA	BC025292	lc.51953	mRNA	*
chr1	F.1277	CR595843	lc.51960	mRNA	CR619017	lc.51965	mRNA
chr1	F.1278	BC073900	lc.52004	mRNA	CR591109	lc.51996	mRNA	*
chr1	F.1279	Z15108	lc.52025	mRNA	AK127994	lc.52028	mRNA	*
chr1	F.1280	BC004965	lc.52041	mRNA	AK024003	lc.52045	mRNA	*
chr1	F.1281	AK128532	lc.52074	mRNA	U81232	lc.52078	mRNA	*
chr1	F.1282	BC022547	lc.52080	mRNA	AK093058	lc.52082	mRNA	*
chr1	F.1283	AK056658	lc.52180	mRNA	AF173157	lc.52175	mRNA	*
chr1	F.1284	AY358179	lc.52194	mRNA	AB074416	lc.52195	mRNA
chr1	F.1285	CR620139	lc.52223	mRNA	CR603964	lc.52227	mRNA	*
chr1	F.1286	AL157954	lc.52267	mRNA	BC025776	lc.52269	mRNA	*
chr1	F.1287	AF118274	lc.52298	mRNA	AK129720	lc.52299	mRNA
chr1	F.1288	Y10055	lc.52380	mRNA	CR604408	lc.52385	mRNA
chr1	F.1289	CR593499	lc.52432	mRNA	BC007721	lc.52438	mRNA	*
chr1	F.1290	AK021990	lc.52462	mRNA	AK092289	lc.52467	mRNA
chr1	F.1291	Y16132	lc.52487	mRNA	U88966	lc.52489	mRNA
chr1	F.1292	CR749368	lc.52503	mRNA	CR542110	lc.52512	mRNA	*
chr1	F.1293	X83378	lc.52517	mRNA	BC053509	lc.52523	mRNA
chr1	F.1294	D86987	lc.52531	mRNA	AK091277	lc.52532	mRNA	*
chr1	F.1295	BX648256	lc.52631	mRNA	AK074283	lc.52635	mRNA	*
chr1	F.1296	AL833342	lc.52639	mRNA	AK055853	lc.52644	mRNA	*
chr1	F.1297	BX648982	lc.52656	mRNA	AY057097	lc.52657	mRNA
chr1	F.1298	BC069790	lc.52688	mRNA	Y09723	lc.52699	mRNA
chr1	F.1299	BC035373	lc.52696	mRNA	AK092275	lc.52701	mRNA	*
chr1	F.1300	CR626328	lc.52726	mRNA	AK128106	lc.52729	mRNA
chr1	F.1301	AK097742	lc.52735	mRNA	AB067509	lc.52738	mRNA	*
chr1	F.1302	BC038781	lc.52767	mRNA	AL035288	lc.52768	mRNA
chr1	F.1303	AK125737	lc.52777	mRNA	BC044863	lc.52778	mRNA
chr1	F.1304	AB007914	lc.52782	mRNA	AB175892	lc.52787	mRNA
chr1	F.1305	AB007928	lc.52917	mRNA	BC069116	lc.52920	mRNA
chr1	F.1306	CR601045	lc.52960	mRNA	AK090466	lc.52970	mRNA
chr1	F.1307	AK057535	lc.52973	mRNA	AK124869	lc.52974	mRNA
chr1	F.1308	M20838	lc.52999	mRNA	Z35307	lc.53004	mRNA
chr1	F.1309	AK127275	lc.53026	mRNA	X62515	lc.53031	mRNA
chr1	F.1310	BC071749	lc.53033	mRNA	BC039533	lc.53036	mRNA
chr1	F.1311	BC040194	lc.53082	mRNA	AK094536	lc.53093	mRNA
chr1	F.1312	BC007899	lc.53109	mRNA	AK092364	lc.53112	mRNA	*
chr1	F.1313	AK093565	lc.53121	mRNA	L22846	lc.53123	mRNA
chr1	F.1314	BC069164	lc.53129	mRNA	CR596092	lc.53130	mRNA
chr1	F.1315	L47345	lc.53132	mRNA	AK096079	lc.53141	mRNA
chr1	F.1316	AF070554	lc.53138	mRNA	AL049675	lc.53133	mRNA	*
chr1	F.1317	BC036890	lc.53177	mRNA	BC035061	lc.53179	mRNA
chr1	F.1318	AF086431	lc.53199	mRNA	CR613961	lc.53203	mRNA
chr1	F.1319	AL049299	lc.53239	mRNA	BC041843	lc.53241	mRNA	*
chr1	F.1320	Z97026	lc.53244	mRNA	AK091825	lc.53246	mRNA
chr1	F.1321	CR596941	lc.53248	mRNA	X54534	lc.53254	mRNA
chr1	F.1322	AF318353	lc.53249	mRNA	AK092991	lc.53260	mRNA
chr1	F.1323	CR593489	lc.53317	mRNA	AK093258	lc.53319	mRNA	*
chr1	F.1324	BX648507	lc.53326	mRNA	AL050085	lc.53330	mRNA	*
chr1	F.1325	AF521670	lc.53341	mRNA	AK025182	lc.53346	mRNA
chr1	F.1326	Y08134	lc.53420	mRNA	BX648945	lc.53428	mRNA
chr1	F.1327	CR622465	lc.53486	mRNA	BC064375	lc.53488	mRNA	*
chr1	F.1328	AK128076	lc.53510	mRNA	AK075519	lc.53514	mRNA	*
chr1	F.1329	AL832636	lc.53608	mRNA	AK126027	lc.53609	mRNA	*
chr1	F.1330	BC041458	lc.53618	mRNA	BC001256	lc.53621	mRNA	*
chr1	F.1331	BC035354	lc.53656	mRNA	BC073915	lc.53641	mRNA	*
chr1	F.1332	AK092326	lc.53631	mRNA	AY151084	lc.53648	mRNA
chr1	F.1333	X74262	lc.53657	mRNA	AK024707	lc.53663	mRNA	*
chr1	F.1334	CR626594	lc.53672	mRNA	U89436	lc.53675	mRNA	*
chr1	F.1335	BC001777	lc.53679	mRNA	CR596164	lc.53682	mRNA	*
chr1	F.1336	BC036308	lc.53689	mRNA	U54645	lc.53692	mRNA
chr1	F.1337	AK125034	lc.53707	mRNA	AK122896	lc.53708	mRNA	*
chr1	F.1338	BC031866	lc.53743	mRNA	AY210418	lc.53745	mRNA
chr1	F.1339	BC012918	lc.53761	mRNA	BX648912	lc.53754	mRNA	*
chr1	F.1340	BC012093	lc.53789	mRNA	AF119915	lc.53791	mRNA
chr1	F.1341	AK056459	lc.53881	mRNA	AK001509	lc.53885	mRNA	*
chr1	F.1342	AK094688	lc.53889	mRNA	BC007623	lc.53893	mRNA
chr1	F.1343	BX647913	lc.53916	mRNA	L05425	lc.53917	mRNA	*
chr1	F.1344	CR611050	lc.53936	mRNA	CR625266	lc.53938	mRNA	*
chr1	F.1345	AK093261	lc.53945	mRNA	M74161	lc.53954	mRNA
chr1	F.1346	BC078673	lc.53960	mRNA	S81257	lc.53961	mRNA
chr1	F.1347	AK095035	lc.53977	mRNA	AK097621	lc.53981	mRNA
chr1	F.1348	AY303954	lc.54008	mRNA	AK092606	lc.54013	mRNA	*
chr1	F.1349	AF104013	lc.54030	mRNA	BC023526	lc.54034	mRNA	*
chr1	F.1350	AK127677	lc.54104	mRNA	AK094323	lc.54107	mRNA
chr1	F.1351	AL157461	lc.54126	mRNA	AF149046	lc.54131	mRNA
chr1	F.1352	AK056138	lc.54189	mRNA	BC029427	lc.54212	mRNA
chr1	F.1353	AK056562	lc.54235	mRNA	BC073924	lc.54232	mRNA
chr1	F.1354	U05340	lc.54249	mRNA	CR598270	lc.54251	mRNA
chr1	F.1355	AB007936	lc.54252	mRNA	BC019041	lc.54259	mRNA	*
chr1	F.1356	BC002558	lc.54267	mRNA	BC073819	lc.54268	mRNA	*
chr1	F.1357	BC034221	lc.54311	mRNA	CR608781	lc.54313	mRNA
chr1	F.1358	CR623437	lc.54356	mRNA	AB032926	lc.54358	mRNA	*
chr1	F.1359	BC006122	lc.54360	mRNA	X67951	lc.54365	mRNA	*
chr1	F.1360	M97856	lc.54368	mRNA	AK128017	lc.54372	mRNA	*
chr1	F.1361	BC065499	lc.54391	mRNA	AK025352	lc.54392	mRNA	*
chr1	F.1362	CR612816	lc.54402	mRNA	AK056186	lc.54436	mRNA	*
chr1	F.1363	X97795	lc.54406	mRNA	BX537366	lc.54438	mRNA	*
chr1	F.1364	AK097731	lc.54454	mRNA	BC002755	lc.54459	mRNA	*
chr1	F.1365	BC040537	lc.54494	mRNA	S53245	lc.54496	mRNA	*
chr1	F.1366	BX648549	lc.54523	mRNA	BC032417	lc.54525	mRNA	*
chr1	F.1367	AY271826	lc.54677	mRNA	BC066976	lc.54679	mRNA
chr1	F.1368	AK094048	lc.54694	mRNA	U76362	lc.54696	mRNA	*
chr1	F.1369	U09648	lc.54698	mRNA	CR596024	lc.54703	mRNA	*
chr1	F.1370	AK024568	lc.54729	mRNA	AK090634	lc.54730	mRNA
chr1	F.1371	BC045699	lc.54742	mRNA	BC005245	lc.54744	mRNA
chr1	F.1372	CR596789	lc.54786	mRNA	BC066365	lc.54787	mRNA
chr1	F.1373	AF416921	lc.54791	mRNA	BC020874	lc.54797	mRNA
chr1	F.1374	BX640776	lc.54830	mRNA	AK127075	lc.54831	mRNA	*
chr1	F.1375	AK023382	lc.54876	mRNA	BC067446	lc.54886	mRNA
chr1	F.1376	AB037860	lc.54955	mRNA	AK024558	lc.54965	mRNA
chr1	F.1377	BC050525	lc.55015	mRNA	AK090749	lc.55019	mRNA
chr1	F.1378	CR600651	lc.55024	mRNA	AK125049	lc.55028	mRNA
chr1	F.1379	M97675	lc.55065	mRNA	BC040909	lc.55067	mRNA
chr1	F.1380	AK124028	lc.55213	mRNA	BX538320	lc.55209	mRNA	*
chr1	F.1381	BC020917	lc.55225	mRNA	AL834208	lc.55226	mRNA
chr1	F.1382	BC041441	lc.55269	mRNA	AK130929	lc.55270	mRNA
chr1	F.1383	BC070115	lc.55277	mRNA	BC039814	lc.55275	mRNA	*
chr1	F.1384	CR627203	lc.55321	mRNA	AK127470	lc.55323	mRNA
chr1	F.1385	BC040321	lc.55333	mRNA	BC031326	lc.55334	mRNA
chr1	F.1386	BX647734	lc.55344	mRNA	S72422	lc.55346	mRNA
chr1	F.1387	BX648546	lc.55391	mRNA	AK075118	lc.55404	mRNA	*
chr1	F.1388	CR626665	lc.55476	mRNA	M95767	lc.55485	mRNA
chr1	F.1389	AF306347	lc.55481	mRNA	BC039201	lc.55487	mRNA
chr1	F.1390	BX648851	lc.55500	mRNA	AF475085	lc.55505	mRNA
chr1	F.1391	AK125723	lc.55529	mRNA	BX648145	lc.55519	mRNA	*
chr1	F.1392	BC041867	lc.55591	mRNA	BC000825	lc.55595	mRNA
chr1	F.1393	U33052	lc.55613	mRNA	AK123834	lc.55622	mRNA
chr1	F.1394	CR626456	lc.55631	mRNA	AL136680	lc.55632	mRNA
chr1	F.1395	BC060782	lc.55660	mRNA	BC053565	lc.55665	mRNA
chr1	F.1396	BC036122	lc.55668	mRNA	AL133652	lc.55676	mRNA
chr1	F.1397	BC031070	lc.55739	mRNA	BC001257	lc.55742	mRNA
chr1	F.1398	U14966	lc.55758	mRNA	CR600872	lc.55760	mRNA
chr1	F.1399	AK126045	lc.55774	mRNA	CR609342	lc.55780	mRNA
chr1	F.1400	BC040907	lc.55885	mRNA	BC011706	lc.55886	mRNA
chr1	F.1401	CR613763	lc.55888	mRNA	AK090700	lc.55893	mRNA
chr1	F.1402	AK095544	lc.55957	mRNA	CR605411	lc.55958	mRNA	*
chr1	F.1403	BC075811	lc.55991	mRNA	AL833417	lc.55987	mRNA	*
chr1	F.1404	AB015616	lc.55999	mRNA	X66785	lc.56000	mRNA
chr1	F.1405	BC071578	lc.56006	mRNA	U29111	lc.56013	mRNA
chr1	F.1406	BX538249	lc.56051	mRNA	AK125485	lc.56040	mRNA
chr1	F.1407	BC040127	lc.56158	mRNA	BC053353	lc.56173	mRNA	*
chr1	F.1408	D63506	lc.56190	mRNA	AF090913	lc.56178	mRNA	*
chr1	F.1409	AY312144	lc.56163	mRNA	AL832216	lc.56180	mRNA	*
chr1	F.1410	BC027732	lc.56164	mRNA	CR622878	lc.56182	mRNA	*
chr1	F.1411	BC066918	lc.56198	mRNA	BC011043	lc.56202	mRNA	*
chr1	F.1412	BC062316	lc.56308	mRNA	BC053344	lc.56301	mRNA
chr1	F.1413	AK091279	lc.56299	mRNA	U59185	lc.56307	mRNA
chr1	F.1414	AK124172	lc.56343	mRNA	AY190122	lc.56348	mRNA	*
chr1	F.1415	BC032610	lc.56358	mRNA	CR602380	lc.56364	mRNA
chr1	F.1416	U58514	lc.56367	mRNA	CR590904	lc.56369	mRNA	*
chr1	F.1417	CR597469	lc.56404	mRNA	BC063548	lc.56407	mRNA
chr1	F.1418	BC034953	lc.56400	mRNA	BC041890	lc.56411	mRNA	*
chr1	F.1419	CR541819	lc.56466	mRNA	BX537988	lc.56453	mRNA	*
chr1	F.1420	AB046851	lc.56471	mRNA	AK000821	lc.56480	mRNA	*
chr1	F.1421	AJ277796	lc.56492	mRNA	BC026317	lc.56484	mRNA
chr1	F.1422	AK125210	lc.56478	mRNA	BC037540	lc.56486	mRNA
chr1	F.1423	AB018349	lc.56494	mRNA	BC017961	lc.56499	mRNA
chr1	F.1424	AK123199	lc.56534	mRNA	AF150732	lc.56537	mRNA	*
chr1	F.1425	AK130715	lc.56586	mRNA	X52599	lc.56587	mRNA
chr1	F.1426	BC028729	lc.56601	mRNA	M96740	lc.56602	mRNA	*
chr1	F.1427	BC050359	lc.56610	mRNA	BC028281	lc.56612	mRNA	*
chr1	F.1428	AF090945	lc.56626	mRNA	Y00636	lc.56630	mRNA
chr1	F.1429	Z33642	lc.56644	mRNA	AK124329	lc.56648	mRNA
chr1	F.1430	AF083217	lc.56699	mRNA	BX648110	lc.56708	mRNA	*
chr1	F.1431	AK125759	lc.56720	mRNA	CR621696	lc.56724	mRNA	*
chr1	F.1432	BC032860	lc.56788	mRNA	L03419	lc.56792	mRNA
chr1	F.1433	BC038299	lc.56802	mRNA	AK127439	lc.56803	mRNA
chr1	F.1434	AK000992	lc.56816	mRNA	AK090660	lc.56824	mRNA
chr1	F.1435	BC071723	lc.56838	mRNA	AF345651	lc.56874	mRNA
chr1	F.1436	AF379624	lc.56886	mRNA	AB007923	lc.56880	mRNA	*
chr1	F.1437	CR541823	lc.56910	mRNA	AY081843	lc.56937	mRNA
chr1	F.1438	BC030556	lc.56949	mRNA	CR624046	lc.56950	mRNA	*
chr1	F.1439	BC063642	lc.56977	mRNA	AL832622	lc.56989	mRNA
chr1	F.1440	BC043501	lc.57017	mRNA	BC036212	lc.57012	mRNA
chr1	F.1441	AK023548	lc.57044	mRNA	AK096567	lc.57048	mRNA
chr1	F.1442	CR610073	lc.57052	mRNA	AK097058	lc.57066	mRNA
chr1	F.1443	X14356	lc.57125	mRNA	AK092418	lc.57134	mRNA	*
chr1	F.1444	BC017761	lc.57245	mRNA	CR626805	lc.57233	mRNA
chr1	F.1445	CR592841	lc.57220	mRNA	BC038543	lc.57239	mRNA
chr1	F.1446	AJ009985	lc.57284	mRNA	BC075812	lc.57278	mRNA	*
chr1	F.1447	AK092230	lc.57312	mRNA	CR605469	lc.57300	mRNA
chr1	F.1448	CR620396	lc.57318	mRNA	BC017810	lc.57321	mRNA	*
chr1	F.1449	AB037862	lc.57337	mRNA	BC021024	lc.57341	mRNA
chr1	F.1450	AK093351	lc.57374	mRNA	AY165003	lc.57375	mRNA
chr1	F.1451	BC073949	lc.57377	mRNA	BC004517	lc.57380	mRNA	*
chr1	F.1452	AK125884	lc.57399	mRNA	X80201	lc.57403	mRNA
chr1	F.1453	AK056431	lc.57406	mRNA	L01090	lc.57413	mRNA	*
chr1	F.1454	X58079	lc.57486	mRNA	AK097132	lc.57494	mRNA	*
chr1	F.1455	CR610984	lc.57497	mRNA	U10323	lc.57499	mRNA	*
chr1	F.1456	CR613795	lc.57530	mRNA	AB007945	lc.57519	mRNA
chr1	F.1457	CR624438	lc.57535	mRNA	CR625103	lc.57524	mRNA	*
chr1	F.1458	BC003170	lc.57550	mRNA	CR626375	lc.57556	mRNA	*
chr1	F.1459	X58298	lc.57563	mRNA	BC041469	lc.57567	mRNA
chr1	F.1460	AK057347	lc.57621	mRNA	CR598625	lc.57628	mRNA	*
chr1	F.1461	U14188	lc.57627	mRNA	BC042610	lc.57622	mRNA	*
chr1	F.1462	AK055840	lc.57645	mRNA	M15465	lc.57688	mRNA	*
chr1	F.1463	D14697	lc.57649	mRNA	AK093295	lc.57690	mRNA	*
chr1	F.1464	BC017347	lc.57659	mRNA	AF257305	lc.57693	mRNA	*
chr1	F.1465	BC070067	lc.57673	mRNA	AB046826	lc.57721	mRNA
chr1	F.1466	BC039854	lc.57758	mRNA	BC062796	lc.57777	mRNA	*
chr1	F.1467	AK122634	lc.57767	mRNA	CR626023	lc.57784	mRNA	*
chr1	F.1468	BC014605	lc.57770	mRNA	CR619495	lc.57783	mRNA
chr1	F.1469	BC029864	lc.57809	mRNA	AK094121	lc.57805	mRNA	*
chr1	F.1470	BC035457	lc.57815	mRNA	BC067354	lc.57818	mRNA	*
chr1	F.1471	CR625585	lc.57842	mRNA	J05046	lc.57844	mRNA
chr1	F.1472	BC031645	lc.57907	mRNA	AK097921	lc.57909	mRNA
chr1	F.1473	AK122667	lc.57914	mRNA	AK057554	lc.57915	mRNA
chr1	F.1474	AF062733	lc.57928	mRNA	AK124069	lc.57934	mRNA
chr1	F.1475	BC069150	lc.57940	mRNA	BC038194	lc.57943	mRNA
chr1	F.1476	AK074669	lc.57952	mRNA	CR612954	lc.57954	mRNA
chr1	F.1477	AK095879	lc.57989	mRNA	U06631	lc.58000	mRNA
chr1	F.1478	BC047621	lc.57993	mRNA	U24105	lc.58009	mRNA	*
chr1	F.1479	AF143887	lc.58040	mRNA	X06341	lc.58042	mRNA	*
chr1	F.1480	CR626659	lc.58071	mRNA	AK022531	lc.58078	mRNA	*
chr1	F.1481	U26446	lc.58086	mRNA	AK092493	lc.58089	mRNA	*
chr1	F.1482	BX537951	lc.58103	mRNA	BC069626	lc.58097	mRNA	*
chr1	F.1483	AK092140	lc.58187	mRNA	CR619141	lc.58188	mRNA
chr1	F.1484	M86546	lc.58198	mRNA	AK124128	lc.58213	mRNA
chr1	F.1485	AK098677	lc.58230	mRNA	BC030596	lc.58231	mRNA
chr1	F.1486	BC012108	lc.58242	mRNA	U50203	lc.58243	mRNA	*
chr1	F.1487	CR608443	lc.58267	mRNA	AK093302	lc.58252	mRNA
chr1	F.1488	AK055795	lc.58248	mRNA	CR613414	lc.58263	mRNA
chr1	F.1489	AK097234	lc.58281	mRNA	CR619512	lc.58282	mRNA
chr1	F.1490	AK090690	lc.58317	mRNA	X55512	lc.58318	mRNA
chr1	F.1491	AF545852	lc.58321	mRNA	AK123984	lc.58328	mRNA
chr1	F.1492	AF116725	lc.58349	mRNA	CR594136	lc.58355	mRNA
chr1	F.1493	BC068098	lc.58362	mRNA	BC007072	lc.58370	mRNA
chr1	F.1494	U16799	lc.58387	mRNA	CR605539	lc.58397	mRNA
chr1	F.1495	BC020716	lc.58407	mRNA	CR599271	lc.58401	mRNA
chr1	F.1496	AK127098	lc.58423	mRNA	M30640	lc.58424	mRNA	*
chr1	F.1497	M64082	lc.58478	mRNA	AF116629	lc.58480	mRNA
chr1	F.1498	AL096857	lc.58483	mRNA	BC007549	lc.58485	mRNA	*
chr1	F.1499	BC038410	lc.58521	mRNA	CR610325	lc.58524	mRNA
chr1	F.1500	AL035291	lc.58526	mRNA	BC034700	lc.58531	mRNA
chr1	F.1501	AK057967	lc.58553	mRNA	AK127238	lc.58542	mRNA
chr1	F.1502	BC045173	lc.58571	mRNA	AK056348	lc.58573	mRNA	*
chr1	F.1503	AF088026	lc.58578	mRNA	AL110141	lc.58581	mRNA	*
chr1	F.1504	AB007940	lc.58607	mRNA	BC038430	lc.58619	mRNA
chr1	F.1505	BC043291	lc.58641	mRNA	Y13359	lc.58645	mRNA
chr1	F.1506	AF047711	lc.58685	mRNA	CR597233	lc.58688	mRNA
chr1	F.1507	BC047391	lc.58715	mRNA	BC047670	lc.58722	mRNA
chr1	F.1508	BX647935	lc.58757	mRNA	AJ279254	lc.58752	mRNA	*
chr1	F.1509	CR591258	lc.58774	mRNA	AF086173	lc.58778	mRNA	*
chr1	F.1510	CR613263	lc.58796	mRNA	BC067355	lc.58801	mRNA
chr1	F.1511	BC011759	lc.58805	mRNA	AK096250	lc.58808	mRNA
chr1	F.1512	BC028576	lc.58820	mRNA	AK056657	lc.58834	mRNA
chr1	F.1513	L13848	lc.58907	mRNA	AK001442	lc.58909	mRNA	*
chr1	F.1514	BX537416	lc.58948	mRNA	BC021711	lc.58946	mRNA
chr1	F.1515	AK092670	lc.58980	mRNA	BC030531	lc.58989	mRNA
chr1	F.1516	BC030781	lc.59002	mRNA	AK022377	lc.59007	mRNA
chr1	F.1517	AK131434	lc.59021	mRNA	X66397	lc.59027	mRNA	*
chr1	F.1518	AY205314	lc.59092	mRNA	BC015381	lc.59094	mRNA
chr1	F.1519	BC065037	lc.59104	mRNA	BC022507	lc.59108	mRNA	*
chr1	F.1520	AL110248	lc.59122	mRNA	AY359444	lc.59124	mRNA
chr1	F.1521	CR625363	lc.59162	mRNA	CR594704	lc.59166	mRNA
chr1	F.1522	AY043013	lc.59278	mRNA	AK056048	lc.59302	mRNA	*
chr1	F.1523	AK127212	lc.59285	mRNA	BC001755	lc.59309	mRNA	*
chr1	F.1524	BC028968	lc.59327	mRNA	CR597275	lc.59328	mRNA	*
chr1	F.1525	AK125746	lc.59369	mRNA	AF087481	lc.59370	mRNA	*
chr1	F.1526	AK055809	lc.59379	mRNA	BC004175	lc.59386	mRNA
chr1	F.1527	BC038769	lc.59462	mRNA	BC010082	lc.59463	mRNA	*
chr1	F.1528	BC009873	lc.59500	mRNA	CR595060	lc.59488	mRNA	*
chr1	F.1529	CR749470	lc.59504	mRNA	AF030435	lc.59518	mRNA	*
chr1	F.1530	BC040674	lc.59527	mRNA	AK091338	lc.59528	mRNA
chr1	F.1531	AK090497	lc.59560	mRNA	BC036636	lc.59563	mRNA
chr1	F.1532	BC036549	lc.59574	mRNA	BC040145	lc.59575	mRNA
chr1	F.1533	AL831976	lc.59598	mRNA	BC000805	lc.59592	mRNA	*
chr1	F.1534	D63485	lc.59631	mRNA	AK057159	lc.59633	mRNA	*
chr1	F.1535	AF007835	lc.59670	mRNA	BC000765	lc.59672	mRNA
chr1	F.1536	AL137491	lc.59717	mRNA	AK092969	lc.59718	mRNA	*
chr1	F.1537	BX648450	lc.59759	mRNA	CR599983	lc.59766	mRNA	*
chr1	F.1538	BC012083	lc.59779	mRNA	BC066352	lc.59783	mRNA
chr1	F.1539	BC035007	lc.59876	mRNA	AK097437	lc.59877	mRNA	*
chr1	F.1540	U44060	lc.59919	mRNA	BC023996	lc.59921	mRNA
chr1	F.1541	U30872	lc.59945	mRNA	CR620847	lc.59950	mRNA
chr1	F.1542	AK094105	lc.60063	mRNA	AF014456	lc.60066	mRNA
chr1	F.1543	AK025506	lc.60102	mRNA	BC067805	lc.60096	mRNA	*
chr1	F.1544	BC039513	lc.60161	mRNA	U68140	lc.60164	mRNA	*
chr1	F.1545	Y00424	lc.60227	mRNA	BC030245	lc.60228	mRNA
chr1	F.1546	AK123790	lc.60282	mRNA	Y18024	lc.60283	mRNA
chr1	F.1547	AF116681	lc.60302	mRNA	AJ518975	lc.60303	mRNA
chr1	F.1548	CR606698	lc.60313	mRNA	BC011928	lc.60317	mRNA	*
chr1	F.1549	AJ002535	lc.60354	mRNA	AK056556	lc.60359	mRNA	*
chr1	F.1550	BX647661	lc.60375	mRNA	BC033788	lc.60377	mRNA	*
chr1	F.1551	AY253917	lc.60504	mRNA	AK054992	lc.60508	mRNA
chr1	F.1552	BC068478	lc.60517	mRNA	BC035763	lc.60522	mRNA
chr1	F.1553	AF222980	lc.60549	mRNA	AF085943	lc.60558	mRNA
chr1	F.1554	AK095031	lc.60608	mRNA	AK054726	lc.60620	mRNA
chr1	F.1555	AK095015	lc.60609	mRNA	BC040195	lc.60629	mRNA
chr1	F.1556	BC032040	lc.60640	mRNA	CR591832	lc.60648	mRNA
chr1	F.1557	BX537883	lc.60645	mRNA	AK127758	lc.60649	mRNA
chr1	F.1558	CR612465	lc.60692	mRNA	AF214114	lc.60680	mRNA	*
chr1	F.1559	AK126090	lc.60698	mRNA	CR593666	lc.60701	mRNA
chr1	F.1560	AL049311	lc.60703	mRNA	U67615	lc.60712	mRNA	*
chr1	F.1561	AK091903	lc.60719	mRNA	M30269	lc.60720	mRNA
chr1	F.1562	AK056945	lc.60733	mRNA	BC044573	lc.60725	mRNA
chr1	F.1563	AK098613	lc.60741	mRNA	AK125663	lc.60746	mRNA	*
chr1	F.1564	AL122093	lc.60800	mRNA	BC069521	lc.60801	mRNA	*
chr1	F.1565	AF279779	lc.60810	mRNA	AL832284	lc.60815	mRNA
chr1	F.1566	Y13153	lc.60842	mRNA	BC062622	lc.60851	mRNA	*
chr1	F.1567	AF250731	lc.60872	mRNA	AY005799	lc.60884	mRNA
chr1	F.1568	CR592197	lc.60949	mRNA	AK126868	lc.60950	mRNA	*
chr1	F.1569	AK090927	lc.60965	mRNA	AK095945	lc.60971	mRNA	*
chr1	F.1570	CR591498	lc.60999	mRNA	BC031010	lc.60990	mRNA
chr1	F.1571	AK124520	lc.61060	mRNA	BC034303	lc.61063	mRNA
chr2	E.3833	CN344030	lc.67060	EST	BC043234	lc.67065	mRNA
chr2	E.3834	BX498238	lc.67070	EST	BC033490	lc.67073	mRNA
chr2	E.3835	Y00406	lc.67105	mRNA	BF000160	lc.67106	EST
chr2	E.3836	BF924310	lc.67113	EST	D86983	lc.67114	mRNA
chr2	E.3837	CN301291	lc.67134	EST	CR596638	lc.67140	mRNA
chr2	E.3838	BC009951	lc.67142	mRNA	BE260286	lc.67143	EST
chr2	E.3839	BC029652	lc.67144	mRNA	BI916262	lc.67145	EST
chr2	E.3840	AK094181	lc.67159	mRNA	BG683264	lc.67164	EST
chr2	E.3841	BX361967	lc.67173	EST	CR625343	lc.67174	mRNA
chr2	E.3842	U23752	lc.67177	mRNA	AI041064	lc.67180	EST
chr2	E.3843	BQ878044	lc.67200	EST	AK127983	lc.67203	mRNA
chr2	E.3844	CR601894	lc.67205	mRNA	AA491158	lc.67206	EST
chr2	E.3845	R43001	lc.67226	EST	BC043361	lc.67227	mRNA
chr2	E.3846	CR623038	lc.67238	mRNA	CB241904	lc.67241	EST
chr2	E.3847	BM990617	lc.67242	EST	AK094521	lc.67243	mRNA
chr2	E.3848	BM969468	lc.67250	EST	AF052107	lc.67251	mRNA
chr2	E.3849	BU679349	lc.67252	EST	BC016005	lc.67254	mRNA
chr2	E.3850	BC043432	lc.67282	mRNA	CN267749	lc.67285	EST
chr2	E.3851	CN413569	lc.67303	EST	X57347	lc.67305	mRNA
chr2	E.3852	BX462243	lc.67320	EST	AY358123	lc.67328	mRNA
chr2	E.3853	CR749837	lc.67343	mRNA	BM727839	lc.67349	EST
chr2	E.3854	BG209239	lc.67352	EST	X55362	lc.67353	mRNA	*
chr2	E.3855	CR621233	lc.67355	mRNA	AW135610	lc.67357	EST
chr2	E.3856	BG619416	lc.67379	EST	D87931	lc.67380	mRNA
chr2	E.3857	AF245388	lc.67401	mRNA	CA429719	lc.67404	EST
chr2	E.3858	D80010	lc.67408	mRNA	BE041845	lc.67413	EST
chr2	E.3859	D87119	lc.67426	mRNA	BQ004109	lc.67429	EST
chr2	E.3860	BE839028	lc.67453	EST	AL833270	lc.67456	mRNA
chr2	E.3861	BG459957	lc.67483	EST	BC038971	lc.67484	mRNA
chr2	E.3862	AK131387	lc.67490	mRNA	AA732439	lc.67496	EST
chr2	E.3863	CA436820	lc.67505	EST	AF417165	lc.67506	mRNA	*
chr2	E.3864	BM972063	lc.67515	EST	BC025712	lc.67516	mRNA
chr2	E.3865	AI204440	lc.67525	EST	AB037757	lc.67526	mRNA
chr2	E.3866	T74431	lc.67528	EST	AJ224741	lc.67530	mRNA
chr2	E.3867	CA944660	lc.67532	EST	D14696	lc.67533	mRNA
chr2	E.3868	AV696450	lc.67539	EST	X60306	lc.67542	mRNA
chr2	E.3869	CA433792	lc.67548	EST	AK093847	lc.67551	mRNA
chr2	E.3870	X06820	lc.67556	mRNA	BF940766	lc.67558	EST
chr2	E.3871	BQ183646	lc.67566	EST	CR596701	lc.67567	mRNA
chr2	E.3872	U92981	lc.67573	mRNA	BU675757	lc.67574	EST	*
chr2	E.3873	AV690640	lc.67581	EST	X04714	lc.67582	mRNA	*
chr2	E.3874	BM991271	lc.67628	EST	AK125718	lc.67629	mRNA
chr2	E.3875	AK054572	lc.67639	mRNA	AA568122	lc.67640	EST
chr2	E.3876	BG763823	lc.67642	EST	AK025598	lc.67644	mRNA
chr2	E.3877	U90661	lc.67680	mRNA	BG214122	lc.67672	EST	*
chr2	E.3878	AI807808	lc.67700	EST	AL137731	lc.67703	mRNA
chr2	E.3879	CD516367	lc.67711	EST	BC065832	lc.67712	mRNA
chr2	E.3880	BX457312	lc.67714	EST	BC043617	lc.67715	mRNA
chr2	E.3881	AI028666	lc.67723	EST	AF022728	lc.67724	mRNA
chr2	E.3882	CR623312	lc.67742	mRNA	BE542695	lc.67746	EST
chr2	E.3883	D16481	lc.67758	mRNA	BG210795	lc.67760	EST
chr2	E.3884	AK091340	lc.67772	mRNA	BU676907	lc.67766	EST
chr2	E.3885	AK091483	lc.67777	mRNA	AW296087	lc.67781	EST
chr2	E.3886	BC035519	lc.67788	mRNA	BQ082475	lc.67791	EST
chr2	E.3887	BC002874	lc.67793	mRNA	AA876279	lc.67798	EST
chr2	E.3888	BC068479	lc.67802	mRNA	CO245394	lc.67803	EST
chr2	E.3889	CD654578	lc.67839	EST	U76010	lc.67842	mRNA
chr2	E.3890	AA447961	lc.67843	EST	CR542244	lc.67847	mRNA	*
chr2	E.3891	BF084669	lc.67848	EST	X76538	lc.67850	mRNA
chr2	E.3892	BX442746	lc.67855	EST	CR626662	lc.67858	mRNA
chr2	E.3893	BG546999	lc.67868	EST	AL110218	lc.67869	mRNA
chr2	E.3894	BF478228	lc.67870	EST	CR625278	lc.67871	mRNA
chr2	E.3895	BC008899	lc.67921	mRNA	CA440940	lc.67924	EST
chr2	E.3896	BX647970	lc.67940	mRNA	BU674446	lc.67946	EST
chr2	E.3897	D26488	lc.67952	mRNA	CA311794	lc.67957	EST
chr2	E.3898	BC013862	lc.67965	mRNA	CA503060	lc.67970	EST
chr2	E.3899	CR622707	lc.67988	mRNA	BM684284	lc.67993	EST
chr2	E.3900	AL136703	lc.67994	mRNA	AU280100	lc.67998	EST	*
chr2	E.3901	AY358702	lc.68003	mRNA	BU688631	lc.68008	EST
chr2	E.3902	BP255334	lc.68021	EST	AK122747	lc.68022	mRNA
chr2	E.3903	BU622981	lc.68038	EST	M74047	lc.68039	mRNA
chr2	E.3904	AI374097	lc.68045	EST	BC070046	lc.68046	mRNA
chr2	E.3905	AJ246001	lc.68049	mRNA	CK300615	lc.68050	EST	*
chr2	E.3906	AI222422	lc.68061	EST	AF376061	lc.68062	mRNA
chr2	E.3907	BC063791	lc.68076	mRNA	AA701886	lc.68078	EST
chr2	E.3908	M34057	lc.68096	mRNA	BU623293	lc.68102	EST
chr2	E.3909	BC027849	lc.68104	mRNA	N48176	lc.68105	EST
chr2	E.3910	BG211364	lc.68113	EST	CR625595	lc.68114	mRNA	*
chr2	E.3911	BU675218	lc.68131	EST	BX537785	lc.68139	mRNA	*
chr2	E.3912	CA314999	lc.68162	EST	AJ223814	lc.68164	mRNA
chr2	E.3913	CA450256	lc.68166	EST	BX538008	lc.68167	mRNA
chr2	E.3914	BU677520	lc.68177	EST	CR603904	lc.68178	mRNA	*
chr2	E.3915	BM552005	lc.68192	EST	AB015982	lc.68202	mRNA
chr2	E.3916	CB243874	lc.68206	EST	AK055915	lc.68207	mRNA
chr2	E.3917	BI763448	lc.68213	EST	U03688	lc.68219	mRNA
chr2	E.3918	AA360491	lc.68220	EST	AK023697	lc.68223	mRNA
chr2	E.3919	AW301917	lc.68229	EST	AK026946	lc.68230	mRNA
chr2	E.3920	CR604868	lc.68236	mRNA	BU737484	lc.68238	EST
chr2	E.3921	AV698622	lc.68242	EST	AK000155	lc.68243	mRNA
chr2	E.3922	BC019263	lc.68247	mRNA	CA773763	lc.68252	EST
chr2	E.3923	CB241049	lc.68253	EST	AK091425	lc.68254	mRNA	*
chr2	E.3924	AI089632	lc.68258	EST	BC039270	lc.68259	mRNA
chr2	E.3925	BX108565	lc.68264	EST	BC030087	lc.68265	mRNA
chr2	E.3926	AK123375	lc.68267	mRNA	BX095369	lc.68270	EST
chr2	E.3927	BM552704	lc.68298	EST	BC060880	lc.68291	mRNA
chr2	E.3928	AY358773	lc.68305	mRNA	H85013	lc.68307	EST
chr2	E.3929	AK022801	lc.68363	mRNA	AU184940	lc.68355	EST
chr2	E.3930	BM996834	lc.68367	EST	AK092911	lc.68370	mRNA	*
chr2	E.3931	AK127245	lc.68374	mRNA	AA872114	lc.68381	EST
chr2	E.3932	AI424778	lc.68401	EST	X78992	lc.68404	mRNA	*
chr2	E.3933	BG217679	lc.68410	EST	BX648155	lc.68412	mRNA	*
chr2	E.3934	AL833546	lc.68416	mRNA	AI634982	lc.68419	EST
chr2	E.3935	BC064381	lc.68441	mRNA	BU739865	lc.68448	EST
chr2	E.3936	BM681666	lc.68480	EST	AK126832	lc.68481	mRNA
chr2	E.3937	BC024156	lc.68483	mRNA	CN285777	lc.68484	EST
chr2	E.3938	AJ012611	lc.68489	mRNA	CK299836	lc.68493	EST
chr2	E.3939	BF512257	lc.68497	EST	CR595397	lc.68498	mRNA
chr2	E.3940	BQ020437	lc.68504	EST	AY358255	lc.68505	mRNA
chr2	E.3941	AW576307	lc.68509	EST	AK056536	lc.68510	mRNA	*
chr2	E.3942	X65293	lc.68513	mRNA	AW195566	lc.68529	EST	*
chr2	E.3943	U81984	lc.68540	mRNA	AI393044	lc.68541	EST
chr2	E.3944	AK123196	lc.68582	mRNA	AA317631	lc.68583	EST
chr2	E.3945	BC032862	lc.68585	mRNA	BM714047	lc.68589	EST
chr2	E.3946	BC062774	lc.68593	mRNA	BM999895	lc.68594	EST
chr2	E.3947	BM904924	lc.68612	EST	BC026065	lc.68609	mRNA
chr2	E.3948	BX117835	lc.68618	EST	AK094343	lc.68620	mRNA
chr2	E.3949	U04045	lc.68625	mRNA	BM986914	lc.68630	EST
chr2	E.3950	AI150334	lc.68633	EST	BC047749	lc.68636	mRNA
chr2	E.3951	BC063305	lc.68667	mRNA	CB250403	lc.68669	EST	*
chr2	E.3952	AY092062	lc.68671	mRNA	BG220440	lc.68673	EST
chr2	E.3953	BX091338	lc.68690	EST	S57793	lc.68686	mRNA	*
chr2	E.3954	AW195903	lc.68713	EST	AB035356	lc.68716	mRNA
chr2	E.3955	AI096777	lc.68727	EST	AK057710	lc.68729	mRNA
chr2	E.3956	CR609693	lc.68745	mRNA	CA432839	lc.68735	EST
chr2	E.3957	BC031669	lc.68770	mRNA	CA314821	lc.68771	EST
chr2	E.3958	M96803	lc.68773	mRNA	AI218200	lc.68774	EST
chr2	E.3959	BF663308	lc.68793	EST	AF148537	lc.68798	mRNA
chr2	E.3960	BM907473	lc.68812	EST	BC029502	lc.68818	mRNA
chr2	E.3961	BG944640	lc.68820	EST	L34600	lc.68821	mRNA
chr2	E.3962	AW873540	lc.68837	EST	BX648138	lc.68843	mRNA
chr2	E.3963	AY358097	lc.68845	mRNA	BU618363	lc.68848	EST
chr2	E.3964	CB321849	lc.68851	EST	AB037808	lc.68852	mRNA
chr2	E.3965	BQ184516	lc.68857	EST	BC053660	lc.68859	mRNA
chr2	E.3966	AA428559	lc.68863	EST	AK092854	lc.68864	mRNA
chr2	E.3967	CR593447	lc.68894	mRNA	AA334947	lc.68898	EST
chr2	E.3968	AK056269	lc.68900	mRNA	BX088861	lc.68903	EST
chr2	E.3969	AV712948	lc.68919	EST	AF080216	lc.68922	mRNA
chr2	E.3970	X75042	lc.68936	mRNA	AW082660	lc.68938	EST
chr2	E.3971	BC070104	lc.68960	mRNA	BU726632	lc.68963	EST
chr2	E.3972	BC014578	lc.68965	mRNA	AI184629	lc.68967	EST
chr2	E.3973	AL703936	lc.68991	EST	CR749840	lc.68992	mRNA
chr2	E.3974	CN263446	lc.68999	EST	BX648834	lc.69000	mRNA
chr2	E.3975	BE551523	lc.69005	EST	U38846	lc.69007	mRNA
chr2	E.3976	AF288208	lc.69017	mRNA	CA432981	lc.69019	EST
chr2	E.3977	BQ436423	lc.69043	EST	BX538331	lc.69049	mRNA
chr2	E.3978	AL601796	lc.69069	EST	BC030275	lc.69070	mRNA
chr2	E.3979	BG187647	lc.69076	EST	BC063611	lc.69079	mRNA
chr2	E.3980	BG432887	lc.69084	EST	AL137337	lc.69085	mRNA
chr2	E.3981	AK127186	lc.69090	mRNA	BX642546	lc.69091	EST
chr2	E.3982	BC047529	lc.69097	mRNA	BI021844	lc.69105	EST	*
chr2	E.3983	BX111486	lc.69108	EST	D50917	lc.69110	mRNA
chr2	E.3984	D16902	lc.69147	mRNA	BM456018	lc.69151	EST
chr2	E.3985	AK128122	lc.69170	mRNA	AW014252	lc.69171	EST
chr2	E.3986	BM477860	lc.69178	EST	AK091143	lc.69179	mRNA
chr2	E.3987	BQ021496	lc.69221	EST	AK058090	lc.69222	mRNA
chr2	E.3988	CN308458	lc.69226	EST	CR591266	lc.69231	mRNA
chr2	E.3989	CR608949	lc.69273	mRNA	BG192365	lc.69278	EST
chr2	E.3990	BU743122	lc.69300	EST	AK056043	lc.69304	mRNA
chr2	E.3991	M82809	lc.69311	mRNA	N35357	lc.69319	EST
chr2	E.3992	BC007420	lc.69321	mRNA	BE092348	lc.69325	EST
chr2	E.3993	BI827751	lc.69326	EST	BC040598	lc.69335	mRNA
chr2	E.3994	CN396950	lc.69352	EST	M77142	lc.69353	mRNA
chr2	E.3995	AW451155	lc.69369	EST	X85373	lc.69358	mRNA
chr2	E.3996	AI393223	lc.69371	EST	CR626290	lc.69360	mRNA	*
chr2	E.3997	AK127853	lc.69388	mRNA	BM905365	lc.69389	EST
chr2	E.3998	BE833357	lc.69393	EST	CR592273	lc.69394	mRNA
chr2	E.3999	BG898266	lc.69410	EST	AB032981	lc.69412	mRNA
chr2	E.4000	AF075575	lc.69427	mRNA	AW444646	lc.69430	EST
chr2	E.4001	BX106645	lc.69431	EST	BC069443	lc.69432	mRNA
chr2	E.4002	AW341632	lc.69433	EST	BC029921	lc.69436	mRNA
chr2	E.4003	AV725597	lc.69443	EST	AB023136	lc.69445	mRNA
chr2	E.4004	X68879	lc.69453	mRNA	AI629046	lc.69455	EST
chr2	E.4005	CD512998	lc.69457	EST	BC035013	lc.69461	mRNA
chr2	E.4006	U50383	lc.69463	mRNA	BU740870	lc.69466	EST
chr2	E.4007	AL557078	lc.69468	EST	AB075820	lc.69479	mRNA	*
chr2	E.4008	CV028987	lc.69494	EST	BC069564	lc.69496	mRNA
chr2	E.4009	CR596067	lc.69505	mRNA	CR737061	lc.69513	EST
chr2	E.4010	AK124338	lc.69514	mRNA	AI869094	lc.69518	EST
chr2	E.4011	U41668	lc.69519	mRNA	CD701508	lc.69521	EST	*
chr2	E.4012	CN262238	lc.69564	EST	BX640799	lc.69552	mRNA	*
chr2	E.4013	CR613137	lc.69568	mRNA	AA443363	lc.69569	EST
chr2	E.4014	BE501715	lc.69570	EST	X87237	lc.69580	mRNA
chr2	E.4015	BQ954344	lc.69588	EST	AK075209	lc.69583	mRNA
chr2	E.4016	BC036017	lc.69592	mRNA	AI291808	lc.69585	EST
chr2	E.4017	BF510727	lc.69598	EST	BC025997	lc.69599	mRNA
chr2	E.4018	AF086198	lc.69608	mRNA	W47121	lc.69609	EST	*
chr2	E.4019	AI492860	lc.69626	EST	S62045	lc.69627	mRNA
chr2	E.4020	AB076976	lc.69663	EST	BC024248	lc.69664	mRNA
chr2	E.4021	BM129433	lc.69667	EST	D16816	lc.69668	mRNA	*
chr2	E.4022	BX103361	lc.69673	EST	X68641	lc.69675	mRNA
chr2	E.4023	BX537769	lc.69693	mRNA	AI148956	lc.69695	EST
chr2	E.4024	AW016882	lc.69710	EST	CR622153	lc.69711	mRNA
chr2	E.4025	S54005	lc.69724	mRNA	BX096063	lc.69726	EST
chr2	E.4026	CR607426	lc.69727	mRNA	AW851425	lc.69737	EST	*
chr2	E.4027	BF765334	lc.69752	EST	BC068517	lc.69746	mRNA
chr2	E.4028	BM906762	lc.69755	EST	M94345	lc.69762	mRNA
chr2	E.4029	CA310730	lc.69777	EST	CR614257	lc.69782	mRNA
chr2	E.4030	BC021207	lc.69790	mRNA	BF510507	lc.69794	EST
chr2	E.4031	AW298234	lc.69813	EST	U33460	lc.69814	mRNA
chr2	E.4032	BC011832	lc.69815	mRNA	BX494295	lc.69818	EST
chr2	E.4033	AV711068	lc.69822	EST	L42572	lc.69823	mRNA
chr2	E.4034	CD699847	lc.69826	EST	BC064846	lc.69830	mRNA
chr2	E.4035	CR749581	lc.69835	mRNA	CA439880	lc.69839	EST
chr2	E.4036	AA883992	lc.69842	EST	CR606230	lc.69845	mRNA
chr2	E.4037	CF122468	lc.69849	EST	BC069048	lc.69864	mRNA
chr2	E.4038	BC073906	lc.69878	mRNA	BX097705	lc.69887	EST
chr2	E.4039	AV720639	lc.69904	EST	CR604678	lc.69905	mRNA
chr2	E.4040	BX647878	lc.69907	mRNA	BF790590	lc.69910	EST
chr2	E.4041	AV655210	lc.69911	EST	M10617	lc.69912	mRNA
chr2	E.4042	AA436305	lc.69921	EST	AK128659	lc.69922	mRNA
chr2	E.4043	CR624462	lc.69931	mRNA	CA313483	lc.69934	EST
chr2	E.4044	BG999655	lc.69951	EST	X85155	lc.69944	mRNA
chr2	E.4045	AI769733	lc.69997	EST	CR601542	lc.70001	mRNA
chr2	E.4046	BX413511	lc.70024	EST	CR626200	lc.70025	mRNA
chr2	E.4047	AK091175	lc.70039	mRNA	BU674705	lc.70043	EST
chr2	E.4048	CA311360	lc.70068	EST	AL832439	lc.70069	mRNA
chr2	E.4049	BQ067994	lc.70074	EST	BC068596	lc.70078	mRNA	*
chr2	E.4050	BQ016845	lc.70094	EST	CR599359	lc.70095	mRNA
chr2	E.4051	AW297704	lc.70099	EST	AY572488	lc.70100	mRNA
chr2	E.4052	D38553	lc.70108	mRNA	AW087741	lc.70110	EST
chr2	E.4053	M62324	lc.70115	mRNA	CD368707	lc.70116	EST
chr2	E.4054	BF508182	lc.70123	EST	CR597210	lc.70125	mRNA
chr2	E.4055	AW241420	lc.70146	EST	AY196212	lc.70147	mRNA
chr2	E.4056	T23577	lc.70148	EST	AY358842	lc.70149	mRNA
chr2	E.4057	AB046861	lc.70158	mRNA	AA192179	lc.70160	EST
chr2	E.4058	CR603951	lc.70163	mRNA	BG219825	lc.70167	EST
chr2	E.4059	CB306134	lc.70184	EST	D87446	lc.70185	mRNA
chr2	E.4060	AL832761	lc.70190	mRNA	BM988316	lc.70192	EST
chr2	E.4061	BC028361	lc.70198	mRNA	BQ184095	lc.70204	EST
chr2	E.4062	BQ432795	lc.70234	EST	CR608207	lc.70230	mRNA
chr2	E.4063	BX116108	lc.70245	EST	CR602941	lc.70248	mRNA
chr2	E.4064	CK000880	lc.70250	EST	BC037734	lc.70257	mRNA	*
chr2	E.4065	BF516554	lc.70270	EST	CR596530	lc.70273	mRNA	*
chr2	E.4066	BC070373	lc.70319	mRNA	BX091149	lc.70309	EST	*
chr2	E.4067	CR611582	lc.70323	mRNA	BU618276	lc.70325	EST
chr2	E.4068	CA418088	lc.70328	EST	AK129799	lc.70331	mRNA
chr2	E.4069	AW340038	lc.70338	EST	AK131289	lc.70343	mRNA
chr2	E.4070	BC065036	lc.70342	mRNA	CN480634	lc.70352	EST
chr2	E.4071	CR616861	lc.70362	mRNA	BF511384	lc.70363	EST
chr2	E.4072	CR621155	lc.70368	mRNA	AW629047	lc.70370	EST
chr2	E.4073	CR627411	lc.70384	mRNA	CR739636	lc.70386	EST
chr2	E.4074	AL832688	lc.70392	mRNA	BX090679	lc.70397	EST
chr2	E.4075	BG184951	lc.70404	EST	BC014368	lc.70405	mRNA
chr2	E.4076	AA875847	lc.70414	EST	AK096498	lc.70415	mRNA
chr2	E.4077	CR602949	lc.70429	mRNA	CR739107	lc.70433	EST	*
chr2	E.4078	CA439196	lc.70438	EST	BC019841	lc.70439	mRNA
chr2	E.4079	AU145246	lc.70441	EST	BC020548	lc.70442	mRNA
chr2	E.4080	BC001310	lc.70447	mRNA	BQ447342	lc.70449	EST
chr2	E.4081	CR594525	lc.70461	mRNA	BF116058	lc.70464	EST
chr2	E.4082	U67178	lc.70474	mRNA	CB047482	lc.70481	EST	*
chr2	E.4083	AA210926	lc.70488	EST	BC008680	lc.70489	mRNA
chr2	E.4084	BX537861	lc.70497	mRNA	BG190532	lc.70498	EST
chr2	E.4085	AF186256	lc.70503	mRNA	AI478414	lc.70506	EST
chr2	E.4086	U09284	lc.70530	mRNA	AA861200	lc.70538	EST
chr2	E.4087	CR619443	lc.70539	mRNA	BQ016591	lc.70540	EST
chr2	E.4088	BU902134	lc.70542	EST	CR749352	lc.70549	mRNA
chr2	E.4089	U64675	lc.70573	mRNA	BG194593	lc.70575	EST
chr2	E.4090	AI024177	lc.70601	EST	U17077	lc.70602	mRNA
chr2	E.4091	AV695613	lc.70617	EST	CR626604	lc.70618	mRNA
chr2	E.4092	AI890928	lc.70624	EST	AL136868	lc.70625	mRNA
chr2	E.4093	BG619029	lc.70633	EST	AK125994	lc.70636	mRNA
chr2	E.4094	AK027587	lc.70672	mRNA	CA429875	lc.70676	EST
chr2	E.4095	CR620397	lc.70677	mRNA	AW271111	lc.70681	EST
chr2	E.4096	CA311816	lc.70684	EST	CR590012	lc.70686	mRNA	*
chr2	E.4097	BG925362	lc.70695	EST	AF012086	lc.70696	mRNA
chr2	E.4098	BI554193	lc.70705	EST	AK130358	lc.70709	mRNA
chr2	E.4099	CR625580	lc.70711	mRNA	AW249351	lc.70713	EST
chr2	E.4100	BC068441	lc.70744	mRNA	CB241860	lc.70746	EST
chr2	E.4101	BC073151	lc.70747	mRNA	AI638224	lc.70750	EST
chr2	E.4102	CR621231	lc.70772	mRNA	AA167562	lc.70775	EST
chr2	E.4103	AI282843	lc.70781	EST	AY343892	lc.70782	mRNA
chr2	E.4104	N76910	lc.70795	EST	BC000596	lc.70796	mRNA
chr2	E.4105	AV659508	lc.70803	EST	BC050096	lc.70807	mRNA
chr2	E.4106	BC044590	lc.70819	mRNA	BM999295	lc.70822	EST
chr2	E.4107	X98743	lc.70840	mRNA	BP261342	lc.70842	EST
chr2	E.4108	CN366131	lc.70849	EST	CR590543	lc.70850	mRNA	*
chr2	E.4109	AI243292	lc.70853	EST	BC028609	lc.70854	mRNA
chr2	E.4110	CR623903	lc.70868	mRNA	CA306216	lc.70870	EST
chr2	E.4111	BC036530	lc.70895	mRNA	CA442570	lc.70899	EST
chr2	E.4112	M68941	lc.70905	mRNA	AI810839	lc.70908	EST
chr2	E.4113	BC037838	lc.70911	mRNA	BM999159	lc.70912	EST
chr2	E.4114	BC054508	lc.70913	mRNA	BX091184	lc.70914	EST
chr2	E.4115	AB007298	lc.70937	mRNA	AI150192	lc.70941	EST
chr2	E.4116	BF514805	lc.70943	EST	BC020554	lc.70944	mRNA
chr2	E.4117	T88715	lc.70956	EST	AF347693	lc.70958	mRNA
chr2	E.4118	BU159240	lc.70969	EST	Z36850	lc.70973	mRNA
chr2	E.4119	BC016653	lc.70999	mRNA	BM715493	lc.71003	EST
chr2	E.4120	CA433488	lc.71013	EST	U87558	lc.71014	mRNA
chr2	E.4121	AW303567	lc.71031	EST	AF239798	lc.71035	mRNA
chr2	E.4122	X02750	lc.71039	mRNA	AI950004	lc.71040	EST
chr2	E.4123	BG978076	lc.71045	EST	AK023543	lc.71046	mRNA
chr2	E.4124	AK074183	lc.71050	mRNA	BX642123	lc.71052	EST
chr2	E.4125	BC063637	lc.71063	mRNA	AI142785	lc.71065	EST	*
chr2	E.4126	R43836	lc.71090	EST	AB044749	lc.71069	mRNA
chr2	E.4127	BI547411	lc.71092	EST	AY220791	lc.71093	mRNA
chr2	E.4128	BC041098	lc.71097	mRNA	CA442670	lc.71100	EST
chr2	E.4129	AK123402	lc.71115	mRNA	AI161103	lc.71116	EST
chr2	E.4130	CN414360	lc.71133	EST	BC057811	lc.71134	mRNA
chr2	E.4131	BX406830	lc.71136	EST	CR621252	lc.71139	mRNA
chr2	E.4132	X79568	lc.71141	mRNA	BX380536	lc.71145	EST
chr2	E.4133	BM670204	lc.71158	EST	BC064385	lc.71159	mRNA
chr2	E.4134	AK095696	lc.71172	mRNA	CK823529	lc.71173	EST
chr2	E.4135	AW293264	lc.71182	EST	BC066347	lc.71183	mRNA
chr2	E.4136	BC050695	lc.71187	mRNA	BX361572	lc.71189	EST	*
chr2	E.4137	BI462670	lc.71203	EST	BC063024	lc.71205	mRNA
chr2	E.4138	D17716	lc.71270	mRNA	BG205363	lc.71275	EST	*
chr2	E.4139	BX647087	lc.71284	mRNA	AA450156	lc.71286	EST
chr2	E.4140	CA440365	lc.71287	EST	AL122044	lc.71288	mRNA
chr2	E.4141	BC041093	lc.71318	mRNA	BU675100	lc.71321	EST
chr2	E.4142	CR608643	lc.71355	mRNA	AV658975	lc.71338	EST
chr2	E.4143	AA385169	lc.71333	EST	U46838	lc.71342	mRNA
chr2	E.4144	CN314536	lc.71335	EST	CR619925	lc.71345	mRNA
chr2	E.4145	BQ184645	lc.71357	EST	X71635	lc.71358	mRNA
chr2	E.4146	AB051466	lc.71361	mRNA	AW629334	lc.71364	EST
chr2	E.4147	CR613970	lc.71366	mRNA	AV714053	lc.71369	EST
chr2	E.4148	BG186248	lc.71377	EST	CR626194	lc.71378	mRNA
chr2	E.4149	BC071613	lc.71379	mRNA	BM684335	lc.71387	EST
chr2	E.4150	U57721	lc.71414	mRNA	AI133198	lc.71418	EST
chr2	E.4151	BC038976	lc.71419	mRNA	AA405052	lc.71425	EST
chr2	E.4152	BG054540	lc.71476	EST	AB056507	lc.71478	mRNA
chr2	E.4153	M93415	lc.71500	mRNA	AW297339	lc.71503	EST
chr2	E.4154	BU676046	lc.71505	EST	AK128860	lc.71506	mRNA
chr2	E.4155	CB050745	lc.71508	EST	CR593105	lc.71510	mRNA
chr2	E.4156	AK022429	lc.71515	mRNA	CA439572	lc.71516	EST
chr2	E.4157	AK125789	lc.71530	mRNA	AW809185	lc.71534	EST
chr2	E.4158	AB011103	lc.71541	mRNA	BM668701	lc.71545	EST
chr2	E.4159	BC040176	lc.71547	mRNA	BX088751	lc.71551	EST
chr2	E.4160	CV382943	lc.71558	EST	CR595331	lc.71559	mRNA
chr2	E.4161	AI431896	lc.71561	EST	AK057517	lc.71562	mRNA
chr2	E.4162	CA441509	lc.71570	EST	BC014936	lc.71571	mRNA
chr2	E.4163	BX116401	lc.71615	EST	U95020	lc.71616	mRNA
chr2	E.4164	BC014343	lc.71627	mRNA	BE156249	lc.71633	EST
chr2	E.4165	BE220688	lc.71654	EST	AK024810	lc.71660	mRNA
chr2	E.4166	AI990625	lc.71667	EST	CR610159	lc.71668	mRNA
chr2	E.4167	BG927619	lc.71690	EST	X75918	lc.71691	mRNA
chr2	E.4168	AK093198	lc.71698	mRNA	BM983830	lc.71700	EST
chr2	E.4169	AY277591	lc.71711	mRNA	AA399620	lc.71714	EST
chr2	E.4170	AK022198	lc.71717	mRNA	BU686883	lc.71718	EST
chr2	E.4171	AV725183	lc.71720	EST	BC026345	lc.71721	mRNA
chr2	E.4172	BG212264	lc.71727	EST	L06633	lc.71728	mRNA
chr2	E.4173	BC033529	lc.71739	mRNA	BU754459	lc.71741	EST
chr2	E.4174	BX648327	lc.71766	mRNA	AV704758	lc.71774	EST
chr2	E.4175	BC065014	lc.71781	mRNA	AI309207	lc.71799	EST
chr2	E.4176	U63830	lc.71854	mRNA	BX107690	lc.71852	EST	*
chr2	E.4177	U49250	lc.71865	mRNA	AW770096	lc.71866	EST
chr2	E.4178	BC051190	lc.71871	mRNA	BG221333	lc.71873	EST	*
chr2	E.4179	BE857728	lc.71875	EST	X60708	lc.71877	mRNA
chr2	E.4180	CN356349	lc.71890	EST	AF032897	lc.71900	mRNA	*
chr2	E.4181	N23685	lc.71908	EST	L76687	lc.71909	mRNA	*
chr2	E.4182	BP872784	lc.71912	EST	AB023194	lc.71914	mRNA
chr2	E.4183	AA558022	lc.71924	EST	AK097141	lc.71926	mRNA
chr2	E.4184	BF573613	lc.71932	EST	AJ251507	lc.71934	mRNA
chr2	E.4185	AK126129	lc.71943	mRNA	BF516338	lc.71947	EST
chr2	E.4186	AK096497	lc.71948	mRNA	AA985587	lc.71949	EST
chr2	E.4187	BG192341	lc.71951	EST	X92689	lc.71953	mRNA	*
chr2	E.4188	BG724147	lc.71969	EST	AY043484	lc.71979	mRNA	*
chr2	E.4189	BX097838	lc.71984	EST	M91556	lc.71985	mRNA
chr2	E.4190	AK122889	lc.71990	mRNA	BU569857	lc.71995	EST
chr2	E.4191	AF117222	lc.72004	mRNA	CB158968	lc.72005	EST	*
chr2	E.4192	AA293862	lc.72008	EST	AF099989	lc.72011	mRNA
chr2	E.4193	CA772726	lc.72036	EST	CR590224	lc.72041	mRNA
chr2	E.4194	AV700342	lc.72046	EST	AF136523	lc.72047	mRNA
chr2	E.4195	AI821333	lc.72057	EST	U33837	lc.72058	mRNA
chr2	E.4196	BC044593	lc.72064	mRNA	AI301987	lc.72067	EST
chr2	E.4197	AW296824	lc.72070	EST	AL832058	lc.72071	mRNA
chr2	E.4198	X99717	lc.72075	mRNA	AI133285	lc.72078	EST
chr2	E.4199	AK124958	lc.72080	mRNA	CA313480	lc.72082	EST	*
chr2	E.4200	AK128490	lc.72103	mRNA	AW293453	lc.72109	EST
chr2	E.4201	BQ226732	lc.72136	EST	D50927	lc.72137	mRNA
chr2	E.4202	BP207814	lc.72142	EST	AK124092	lc.72143	mRNA
chr2	E.4203	CR602094	lc.72149	mRNA	CN360043	lc.72150	EST
chr2	E.4204	BC065290	lc.72152	mRNA	BM932211	lc.72156	EST
chr2	E.4205	AK096579	lc.72157	mRNA	BM984103	lc.72161	EST
chr2	E.4206	BP211699	lc.72176	EST	L07919	lc.72177	mRNA
chr2	E.4207	U61089	lc.72182	mRNA	BU739321	lc.72183	EST
chr2	E.4208	X59512	lc.72187	mRNA	BQ944104	lc.72195	EST
chr2	E.4209	AK027628	lc.72224	mRNA	BM466129	lc.72226	EST
chr2	E.4210	BU675135	lc.72235	EST	BX648857	lc.72244	mRNA
chr2	E.4211	CB243054	lc.72263	EST	BC015040	lc.72264	mRNA
chr2	E.4212	AL516779	lc.72265	EST	BC035037	lc.72271	mRNA
chr2	E.4213	CR616566	lc.72284	mRNA	BU675193	lc.72279	EST
chr2	E.4214	H06595	lc.72290	EST	BC011393	lc.72293	mRNA	*
chr2	E.4215	CR739084	lc.72298	EST	AK128731	lc.72300	mRNA	*
chr2	E.4216	BU679430	lc.72303	EST	U09813	lc.72304	mRNA
chr2	E.4217	CR613054	lc.72329	mRNA	BF447483	lc.72334	EST
chr2	E.4218	BC005124	lc.72339	mRNA	BM670659	lc.72342	EST
chr2	E.4219	BE798911	lc.72343	EST	BC047481	lc.72347	mRNA
chr2	E.4220	BU570008	lc.72373	EST	AL833088	lc.72378	mRNA	*
chr2	E.4221	BX094187	lc.72406	EST	AJ278682	lc.72407	mRNA
chr2	E.4222	AK093902	lc.72413	mRNA	BG943024	lc.72417	EST	*
chr2	E.4223	BG215385	lc.72434	EST	AF100751	lc.72435	mRNA
chr2	E.4224	CK001701	lc.72455	EST	AK092284	lc.72468	mRNA
chr2	E.4225	BG201613	lc.72493	EST	BC048123	lc.72498	mRNA
chr2	E.4226	AW835426	lc.72529	EST	AK097482	lc.72531	mRNA
chr2	E.4227	BM676771	lc.72551	EST	U40370	lc.72552	mRNA
chr2	E.4228	BC070034	lc.72556	mRNA	BU685445	lc.72561	EST
chr2	E.4229	CA314471	lc.72567	EST	AB011159	lc.72568	mRNA
chr2	E.4230	AK092099	lc.72594	mRNA	CA314177	lc.72595	EST
chr2	E.4231	BX647691	lc.72596	mRNA	BG206007	lc.72598	EST	*
chr2	E.4232	CR622467	lc.72603	mRNA	CD703387	lc.72607	EST
chr2	E.4233	M14648	lc.72610	mRNA	CA414700	lc.72616	EST
chr2	E.4234	CN264800	lc.72635	EST	CR626209	lc.72637	mRNA
chr2	E.4235	BC068525	lc.72642	mRNA	BM982631	lc.72644	EST
chr2	E.4236	CK000287	lc.72652	EST	Y14690	lc.72659	mRNA	*
chr2	E.4237	AK091546	lc.72660	mRNA	CN282469	lc.72664	EST
chr2	E.4238	BC001243	lc.72672	mRNA	BM990680	lc.72674	EST
chr2	E.4239	BC036376	lc.72686	mRNA	AA393893	lc.72691	EST
chr2	E.4240	CR607578	lc.72692	mRNA	CF130645	lc.72694	EST
chr2	E.4241	AL528108	lc.72704	EST	BC045648	lc.72702	mRNA
chr2	E.4242	AK127176	lc.72709	mRNA	BG035895	lc.72710	EST	*
chr2	E.4243	BC035724	lc.72726	mRNA	CD674640	lc.72729	EST
chr2	E.4244	R44845	lc.72753	EST	CR749636	lc.72742	mRNA
chr2	E.4245	AW873644	lc.72754	EST	L78440	lc.72755	mRNA	*
chr2	E.4246	BC053558	lc.72757	mRNA	BG190204	lc.72761	EST	*
chr2	E.4247	CR748147	lc.72773	EST	BC008973	lc.72778	mRNA
chr2	E.4248	CN357537	lc.72792	EST	AF327442	lc.72794	mRNA	*
chr2	E.4249	AW014705	lc.72805	EST	CR607515	lc.72806	mRNA
chr2	E.4250	BM987272	lc.72831	EST	BC043347	lc.72832	mRNA
chr2	E.4251	BF432725	lc.72839	EST	AK097086	lc.72845	mRNA
chr2	E.4252	BU959745	lc.72879	EST	AF054284	lc.72864	mRNA	*
chr2	E.4253	BU183800	lc.72902	EST	AK096499	lc.72903	mRNA
chr2	E.4254	BC036456	lc.72930	mRNA	CB241039	lc.72933	EST
chr2	E.4255	AL577197	lc.72942	EST	BC067755	lc.72945	mRNA
chr2	E.4256	BG942294	lc.72976	EST	L29219	lc.72977	mRNA	*
chr2	E.4257	BM802289	lc.72996	EST	AL832346	lc.72989	mRNA	*
chr2	E.4258	BC018183	lc.73002	mRNA	BF672996	lc.73003	EST
chr2	E.4259	BC000801	lc.73012	mRNA	BF094751	lc.73007	EST
chr2	E.4260	AL365413	lc.73018	mRNA	BU680169	lc.73019	EST
chr2	E.4261	U86214	lc.73021	mRNA	CA439939	lc.73026	EST
chr2	E.4262	U60520	lc.73027	mRNA	R15082	lc.73030	EST
chr2	E.4263	CF551864	lc.73038	EST	BC048093	lc.73042	mRNA
chr2	E.4264	AI653347	lc.73044	EST	BX648732	lc.73045	mRNA
chr2	E.4265	BM724317	lc.73054	EST	AF391100	lc.73055	mRNA
chr2	E.4266	BC015915	lc.73062	mRNA	BQ001884	lc.73063	EST
chr2	E.4267	AB095932	lc.73067	mRNA	BG221008	lc.73070	EST
chr2	E.4268	BU686311	lc.73072	EST	U67122	lc.73073	mRNA	*
chr2	E.4269	CR618609	lc.73074	mRNA	AW134480	lc.73079	EST
chr2	E.4270	Z48923	lc.73084	mRNA	AW297935	lc.73088	EST
chr2	E.4271	CR594123	lc.73089	mRNA	BU674335	lc.73090	EST
chr2	E.4272	AK096090	lc.73092	mRNA	BF513436	lc.73096	EST
chr2	E.4273	AK127772	lc.73113	mRNA	BQ010161	lc.73120	EST
chr2	E.4274	AA768716	lc.73133	EST	AY523978	lc.73135	mRNA	*
chr2	E.4275	BX537423	lc.73173	mRNA	CN274387	lc.73179	EST
chr2	E.4276	BE882284	lc.73199	EST	BC030833	lc.73201	mRNA
chr2	E.4277	BE734382	lc.73209	EST	BC067833	lc.73211	mRNA
chr2	E.4278	AJ005580	lc.73216	mRNA	AW510775	lc.73225	EST
chr2	E.4279	AL833877	lc.73231	mRNA	BU674884	lc.73232	EST
chr2	E.4280	BF514737	lc.73245	EST	BC012919	lc.73247	mRNA
chr2	E.4281	CK299582	lc.73253	EST	BC038530	lc.73254	mRNA
chr2	E.4282	AK097751	lc.73284	mRNA	CA450191	lc.73287	EST	*
chr2	E.4283	AW297234	lc.73290	EST	U43318	lc.73292	mRNA
chr2	E.4284	BG204474	lc.73296	EST	BX648983	lc.73297	mRNA
chr2	E.4285	BX097657	lc.73309	EST	BC074945	lc.73310	mRNA
chr2	E.4286	AY457063	lc.73321	mRNA	BI906048	lc.73329	EST
chr2	E.4287	U01828	lc.73335	mRNA	BX103625	lc.73342	EST
chr2	E.4288	BQ436681	lc.73400	EST	Y11395	lc.73391	mRNA
chr2	E.4289	T06471	lc.73405	EST	L07868	lc.73407	mRNA
chr2	E.4290	AI033662	lc.73438	EST	AL157504	lc.73439	mRNA
chr2	E.4291	AA826101	lc.73442	EST	BC028936	lc.73443	mRNA
chr2	E.4292	AL832962	lc.73449	mRNA	BU680135	lc.73455	EST
chr2	E.4293	AA194948	lc.73491	EST	AK124897	lc.73495	mRNA	*
chr2	E.4294	BM471778	lc.73496	EST	BC002529	lc.73505	mRNA	*
chr2	E.4295	BI057684	lc.73520	EST	BC048793	lc.73522	mRNA
chr2	E.4296	CR622730	lc.73524	mRNA	CD105158	lc.73538	EST	*
chr2	E.4297	X16302	lc.73542	mRNA	AW297475	lc.73544	EST
chr2	E.4298	CF131740	lc.73546	EST	M65062	lc.73548	mRNA
chr2	E.4299	BX098932	lc.73557	EST	BC031974	lc.73558	mRNA
chr2	E.4300	BU173769	lc.73594	EST	M95627	lc.73601	mRNA
chr2	E.4301	CD657553	lc.73615	EST	BX538024	lc.73621	mRNA	*
chr2	E.4302	CA489877	lc.73663	EST	CR624539	lc.73652	mRNA
chr2	E.4303	BX397761	lc.73688	EST	AF151815	lc.73693	mRNA
chr2	E.4304	BF513160	lc.73697	EST	BX538198	lc.73698	mRNA
chr2	E.4305	CR618860	lc.73707	mRNA	CA427557	lc.73709	EST
chr2	E.4306	AK123787	lc.73717	mRNA	BP258152	lc.73719	EST
chr2	E.4307	CR626618	lc.73731	mRNA	BE048204	lc.73723	EST
chr2	E.4308	AY142112	lc.73745	mRNA	AI193333	lc.73748	EST
chr2	E.4309	BU678800	lc.73757	EST	L36645	lc.73761	mRNA
chr2	E.4310	AA359942	lc.73783	EST	CR608008	lc.73787	mRNA
chr2	E.4311	BC041692	lc.73793	mRNA	AV646577	lc.73798	EST
chr2	E.4312	BC014429	lc.73799	mRNA	BU632097	lc.73800	EST
chr2	E.4313	AI655028	lc.73806	EST	M25756	lc.73807	mRNA
chr2	E.4314	CD385497	lc.73821	EST	BC065934	lc.73823	mRNA
chr2	E.4315	AA564986	lc.73830	EST	BC039598	lc.73831	mRNA
chr2	E.4316	BG181929	lc.73842	EST	AB014594	lc.73843	mRNA
chr2	E.4317	AB040919	lc.73848	mRNA	AI540642	lc.73852	EST
chr2	E.4318	AA128603	lc.73858	EST	S62539	lc.73862	mRNA
chr2	E.4319	AK074258	lc.73868	mRNA	BF515994	lc.73874	EST
chr2	E.4320	AI767559	lc.73884	EST	BC065843	lc.73885	mRNA
chr2	E.4321	AF258660	lc.73901	mRNA	CB240568	lc.73895	EST
chr2	E.4322	AA678247	lc.73915	EST	AF283317	lc.73916	mRNA
chr2	E.4323	AW294762	lc.73923	EST	CR749494	lc.73924	mRNA
chr2	E.4324	AV697568	lc.73934	EST	AK125359	lc.73935	mRNA	*
chr2	E.4325	AW291356	lc.73942	EST	AK128481	lc.73943	mRNA
chr2	E.4326	BG220318	lc.73950	EST	D28476	lc.73957	mRNA
chr2	E.4327	AI869334	lc.73962	EST	AK026488	lc.73963	mRNA
chr2	E.4328	AK023116	lc.73969	mRNA	BI831445	lc.73970	EST
chr2	E.4329	AF255565	lc.73972	mRNA	BX282414	lc.73981	EST
chr2	E.4330	BC020570	lc.73983	mRNA	BE716117	lc.73990	EST
chr2	E.4331	CR619124	lc.73992	mRNA	R81530	lc.73994	EST
chr2	E.4332	BX089187	lc.73997	EST	BC032694	lc.73998	mRNA
chr2	E.4333	AK093385	lc.74002	mRNA	BG819269	lc.74004	EST
chr2	E.4334	BX537956	lc.74013	mRNA	AA852538	lc.74018	EST
chr2	E.4335	AK126207	lc.74028	mRNA	BU686499	lc.74030	EST
chr2	E.4336	BX333333	lc.74053	EST	CR606131	lc.74055	mRNA	*
chr2	E.4337	BC021690	lc.74087	mRNA	BG206218	lc.74097	EST
chr2	E.4338	CR627385	lc.74098	mRNA	BE315311	lc.74102	EST
chr2	E.4339	BQ575715	lc.74108	EST	BC031573	lc.74117	mRNA	*
chr2	E.4340	U50040	lc.74128	mRNA	BU620459	lc.74133	EST
chr2	E.4341	D63479	lc.74139	mRNA	AA829315	lc.74145	EST
chr2	E.4342	BC042133	lc.74165	mRNA	AW205930	lc.74167	EST	*
chr2	E.4343	AY090109	lc.74172	mRNA	AI671853	lc.74175	EST
chr2	E.4344	CA433286	lc.74182	EST	Y17804	lc.74183	mRNA
chr2	E.4345	BC036661	lc.74238	mRNA	CB853963	lc.74244	EST
chr2	E.4346	BC067774	lc.74249	mRNA	AI973298	lc.74252	EST
chr2	E.4347	BC012466	lc.74272	mRNA	BP242251	lc.74275	EST
chr2	E.4348	AK057585	lc.74276	mRNA	R42863	lc.74277	EST
chr2	E.4349	AK002119	lc.74294	mRNA	CA439447	lc.74298	EST
chr2	E.4350	AK094353	lc.74305	mRNA	BE797134	lc.74307	EST
chr2	E.4351	BX460125	lc.74324	EST	CR625066	lc.74331	mRNA
chr2	E.4352	AL043739	lc.74343	EST	BC039904	lc.74360	mRNA
chr2	E.4353	BM673768	lc.74368	EST	AF453834	lc.74371	mRNA
chr2	E.4354	BM714510	lc.74381	EST	AF453951	lc.74382	mRNA
chr2	E.4355	BC067258	lc.74395	mRNA	BQ709477	lc.74392	EST
chr2	E.4356	AW247107	lc.74412	EST	U37194	lc.74414	mRNA
chr2	E.4357	BX448211	lc.74417	EST	BC040629	lc.74435	mRNA
chr2	E.4358	BC043180	lc.74468	mRNA	AW294420	lc.74458	EST
chr2	E.4359	CR626414	lc.74470	mRNA	AI023203	lc.74460	EST
chr2	E.4360	AK125061	lc.74492	mRNA	AW025127	lc.74493	EST
chr2	E.4361	AK125674	lc.74530	mRNA	BE044148	lc.74534	EST
chr2	F.1781	BC055007	lc.67058	mRNA	BC040221	lc.67059	mRNA	*
chr2	F.1782	CR598144	lc.67079	mRNA	CR618405	lc.67081	mRNA
chr2	F.1783	AJ003029	lc.67093	mRNA	AL137277	lc.67101	mRNA
chr2	F.1784	AK126008	lc.67119	mRNA	AB029029	lc.67120	mRNA
chr2	F.1785	D79983	lc.67207	mRNA	AK090737	lc.67208	mRNA
chr2	F.1786	AB007860	lc.67264	mRNA	AK025105	lc.67266	mRNA
chr2	F.1787	CR621865	lc.67286	mRNA	U92649	lc.67289	mRNA
chr2	F.1788	BC067521	lc.67340	mRNA	BC051708	lc.67326	mRNA	*
chr2	F.1789	AF504647	lc.67318	mRNA	AK091299	lc.67332	mRNA	*
chr2	F.1790	BC012142	lc.67362	mRNA	AK127433	lc.67366	mRNA	*
chr2	F.1791	AK092711	lc.67443	mRNA	AK025063	lc.67447	mRNA	*
chr2	F.1792	BT007384	lc.67468	mRNA	BC002892	lc.67470	mRNA
chr2	F.1793	CR617603	lc.67489	mRNA	AL136544	lc.67493	mRNA
chr2	F.1794	AL834515	lc.67614	mRNA	CR618947	lc.67616	mRNA
chr2	F.1795	AK055413	lc.67647	mRNA	BC018819	lc.67666	mRNA	*
chr2	F.1796	AK096750	lc.67665	mRNA	AF182198	lc.67651	mRNA	*
chr2	F.1797	CR599751	lc.67684	mRNA	AK122926	lc.67686	mRNA	*
chr2	F.1798	CR602796	lc.67735	mRNA	BX648218	lc.67736	mRNA
chr2	F.1799	AK090773	lc.67753	mRNA	U04627	lc.67756	mRNA	*
chr2	F.1800	BC021229	lc.67767	mRNA	BC043211	lc.67774	mRNA	*
chr2	F.1801	CR604092	lc.67796	mRNA	AK125769	lc.67799	mRNA
chr2	F.1802	BC007415	lc.67805	mRNA	AL049447	lc.67811	mRNA	*
chr2	F.1803	BC017284	lc.67812	mRNA	CR590183	lc.67818	mRNA	*
chr2	F.1804	X78678	lc.67819	mRNA	CR619230	lc.67822	mRNA	*
chr2	F.1805	BC039576	lc.67824	mRNA	CR620242	lc.67828	mRNA	*
chr2	F.1806	CR607502	lc.67833	mRNA	AK027855	lc.67836	mRNA
chr2	F.1807	AK098715	lc.67852	mRNA	BX647092	lc.67857	mRNA
chr2	F.1808	AY117688	lc.67884	mRNA	CR624870	lc.67887	mRNA
chr2	F.1809	AF420603	lc.67892	mRNA	AK057415	lc.67908	mRNA	*
chr2	F.1810	X16706	lc.67919	mRNA	AK055918	lc.67923	mRNA
chr2	F.1811	BC047224	lc.67948	mRNA	CR624779	lc.67951	mRNA	*
chr2	F.1812	AB032363	lc.67979	mRNA	U66559	lc.67982	mRNA	*
chr2	F.1813	BC033100	lc.68027	mRNA	AK124642	lc.68030	mRNA
chr2	F.1814	AF265555	lc.68090	mRNA	CR592082	lc.68080	mRNA	*
chr2	F.1815	AY358371	lc.68123	mRNA	BC016339	lc.68136	mRNA	*
chr2	F.1816	BC065768	lc.68181	mRNA	M37197	lc.68182	mRNA	*
chr2	F.1817	CR595361	lc.68210	mRNA	BC019270	lc.68211	mRNA
chr2	F.1818	BC043380	lc.68314	mRNA	M96368	lc.68333	mRNA
chr2	F.1819	AF177377	lc.68353	mRNA	AK126362	lc.68358	mRNA
chr2	F.1820	AK123057	lc.68383	mRNA	BC063549	lc.68384	mRNA
chr2	F.1821	BC031947	lc.68434	mRNA	BC050311	lc.68437	mRNA
chr2	F.1822	AK091932	lc.68451	mRNA	AK131463	lc.68453	mRNA
chr2	F.1823	BC053733	lc.68462	mRNA	AF048848	lc.68470	mRNA
chr2	F.1824	M31470	lc.68556	mRNA	BC021725	lc.68562	mRNA
chr2	F.1825	AK056799	lc.68596	mRNA	BC040357	lc.68601	mRNA
chr2	F.1826	U54777	lc.68641	mRNA	BC043258	lc.68650	mRNA	*
chr2	F.1827	BC053896	lc.68740	mRNA	BC009569	lc.68730	mRNA
chr2	F.1828	CR608194	lc.68744	mRNA	BX647681	lc.68734	mRNA	*
chr2	F.1829	BC012290	lc.68761	mRNA	BX647332	lc.68768	mRNA	*
chr2	F.1830	CR619219	lc.68842	mRNA	D64159	lc.68832	mRNA
chr2	F.1831	AB067499	lc.68869	mRNA	AK096196	lc.68873	mRNA	*
chr2	F.1832	BC036434	lc.68880	mRNA	CR597729	lc.68882	mRNA	*
chr2	F.1833	AK125615	lc.68942	mRNA	AK130934	lc.68944	mRNA
chr2	F.1834	U71374	lc.68951	mRNA	AK056874	lc.68945	mRNA	*
chr2	F.1835	BC030998	lc.68968	mRNA	AB011142	lc.68985	mRNA	*
chr2	F.1836	D85433	lc.69009	mRNA	BC071802	lc.69014	mRNA
chr2	F.1837	AY331186	lc.69026	mRNA	BC047612	lc.69031	mRNA	*
chr2	F.1838	U27460	lc.69058	mRNA	AK094167	lc.69063	mRNA
chr2	F.1839	BC004873	lc.69128	mRNA	M28209	lc.69129	mRNA	*
chr2	F.1840	BX649080	lc.69144	mRNA	BC041895	lc.69149	mRNA	*
chr2	F.1841	BC033059	lc.69162	mRNA	AL080233	lc.69167	mRNA
chr2	F.1842	U85707	lc.69182	mRNA	BX648626	lc.69186	mRNA	*
chr2	F.1843	BC040863	lc.69206	mRNA	AK123766	lc.69208	mRNA
chr2	F.1844	BC033945	lc.69240	mRNA	BC027913	lc.69228	mRNA	*
chr2	F.1845	X07743	lc.69227	mRNA	BC040730	lc.69235	mRNA
chr2	F.1846	AF279145	lc.69268	mRNA	AF090097	lc.69277	mRNA
chr2	F.1847	AF086265	lc.69291	mRNA	M90516	lc.69292	mRNA
chr2	F.1848	CR623756	lc.69356	mRNA	AJ227915	lc.69373	mRNA
chr2	F.1849	D83032	lc.69413	mRNA	AF113679	lc.69415	mRNA
chr2	F.1850	BC041462	lc.69456	mRNA	BC046630	lc.69459	mRNA
chr2	F.1851	AK125051	lc.69485	mRNA	X60104	lc.69482	mRNA
chr2	F.1852	AK123865	lc.69538	mRNA	CR595787	lc.69541	mRNA	*
chr2	F.1853	BC009264	lc.69596	mRNA	BC004952	lc.69587	mRNA	*
chr2	F.1854	CR624436	lc.69574	mRNA	AF311313	lc.69590	mRNA	*
chr2	F.1855	AK125960	lc.69616	mRNA	AL832916	lc.69618	mRNA	*
chr2	F.1856	BC018659	lc.69631	mRNA	BC063016	lc.69632	mRNA
chr2	F.1857	CR605824	lc.69633	mRNA	BC064559	lc.69636	mRNA	*
chr2	F.1858	BC018017	lc.69650	mRNA	AY358324	lc.69651	mRNA
chr2	F.1859	BC058894	lc.69741	mRNA	BC028219	lc.69742	mRNA
chr2	F.1860	X68836	lc.69766	mRNA	AK054569	lc.69769	mRNA	*
chr2	F.1861	BC067273	lc.69778	mRNA	AK124808	lc.69773	mRNA
chr2	F.1862	BC066991	lc.69843	mRNA	D76444	lc.69847	mRNA
chr2	F.1863	AK098018	lc.69867	mRNA	X13445	lc.69857	mRNA
chr2	F.1864	M93143	lc.69895	mRNA	CR749330	lc.69898	mRNA
chr2	F.1865	Z68966	lc.69953	mRNA	Y14736	lc.69956	mRNA
chr2	F.1866	BC021716	lc.70014	mRNA	AK126106	lc.70015	mRNA	*
chr2	F.1867	X76678	lc.70016	mRNA	AK096093	lc.70021	mRNA	*
chr2	F.1868	AY010112	lc.70057	mRNA	BC018776	lc.70060	mRNA	*
chr2	F.1869	AK057419	lc.70087	mRNA	BC009998	lc.70090	mRNA	*
chr2	F.1870	AL133022	lc.70120	mRNA	BC034928	lc.70122	mRNA
chr2	F.1871	BC063295	lc.70130	mRNA	AK124781	lc.70132	mRNA	*
chr2	F.1872	BC037272	lc.70134	mRNA	AK098629	lc.70141	mRNA	*
chr2	F.1873	BC068584	lc.70151	mRNA	AK122705	lc.70152	mRNA
chr2	F.1874	AK131300	lc.70194	mRNA	AL137609	lc.70196	mRNA
chr2	F.1875	BC017019	lc.70207	mRNA	CR610346	lc.70215	mRNA	*
chr2	F.1876	CR608673	lc.70232	mRNA	BX647157	lc.70239	mRNA
chr2	F.1877	AK126514	lc.70244	mRNA	AY358988	lc.70247	mRNA
chr2	F.1878	U77970	lc.70297	mRNA	BC035412	lc.70305	mRNA
chr2	F.1879	AK096487	lc.70300	mRNA	AB024057	lc.70308	mRNA
chr2	F.1880	BC064691	lc.70348	mRNA	AF075101	lc.70349	mRNA
chr2	F.1881	X16896	lc.70364	mRNA	AF054830	lc.70369	mRNA	*
chr2	F.1882	CR607634	lc.70406	mRNA	BC040913	lc.70409	mRNA
chr2	F.1883	BC038780	lc.70451	mRNA	BC014397	lc.70453	mRNA
chr2	F.1884	CR597804	lc.70458	mRNA	AF083117	lc.70463	mRNA	*
chr2	F.1885	BC035177	lc.70469	mRNA	CR592836	lc.70471	mRNA	*
chr2	F.1886	CR626349	lc.70494	mRNA	AK097762	lc.70495	mRNA
chr2	F.1887	AB002334	lc.70515	mRNA	BC004487	lc.70522	mRNA
chr2	F.1888	AY423442	lc.70639	mRNA	AL713732	lc.70642	mRNA	*
chr2	F.1889	AK092410	lc.70657	mRNA	BX647931	lc.70658	mRNA
chr2	F.1890	L20859	lc.70715	mRNA	CR597666	lc.70720	mRNA
chr2	F.1891	BC041437	lc.70723	mRNA	AK097948	lc.70725	mRNA	*
chr2	F.1892	BC036699	lc.70754	mRNA	X69699	lc.70767	mRNA	*
chr2	F.1893	BX537637	lc.70790	mRNA	AK123946	lc.70792	mRNA
chr2	F.1894	BX538047	lc.70874	mRNA	AK127773	lc.70879	mRNA	*
chr2	F.1895	BC040633	lc.70891	mRNA	U28281	lc.70893	mRNA
chr2	F.1896	AK098264	lc.70960	mRNA	CR620927	lc.70965	mRNA	*
chr2	F.1897	BC051739	lc.71008	mRNA	BC073940	lc.71011	mRNA
chr2	F.1898	Y12546	lc.71056	mRNA	AK095790	lc.71060	mRNA
chr2	F.1899	AL136727	lc.71118	mRNA	AK123452	lc.71119	mRNA
chr2	F.1900	BC036597	lc.71125	mRNA	BC067771	lc.71126	mRNA	*
chr2	F.1901	CR624733	lc.71128	mRNA	AB037839	lc.71130	mRNA	*
chr2	F.1902	CR608628	lc.71208	mRNA	CR602790	lc.71210	mRNA	*
chr2	F.1903	AK123759	lc.71240	mRNA	AK130005	lc.71249	mRNA	*
chr2	F.1904	BC031872	lc.71255	mRNA	AK092189	lc.71257	mRNA
chr2	F.1905	BC016018	lc.71289	mRNA	AK094176	lc.71293	mRNA
chr2	F.1906	BC071602	lc.71304	mRNA	AL833322	lc.71316	mRNA	*
chr2	F.1907	BC035594	lc.71330	mRNA	AK056055	lc.71336	mRNA	*
chr2	F.1908	AK097922	lc.71331	mRNA	X07994	lc.71340	mRNA	*
chr2	F.1909	BC033936	lc.71444	mRNA	BX647436	lc.71460	mRNA	*
chr2	F.1910	M31165	lc.71581	mRNA	BC039384	lc.71584	mRNA
chr2	F.1911	AY585745	lc.71586	mRNA	U35637	lc.71593	mRNA	*
chr2	F.1912	AB067489	lc.71623	mRNA	AF130063	lc.71631	mRNA	*
chr2	F.1913	AK131195	lc.71670	mRNA	AK090913	lc.71676	mRNA
chr2	F.1914	BC021739	lc.71743	mRNA	AF458588	lc.71744	mRNA	*
chr2	F.1915	X81889	lc.71747	mRNA	AK126351	lc.71755	mRNA	*
chr2	F.1916	CR604974	lc.71811	mRNA	AB040909	lc.71792	mRNA
chr2	F.1917	AK126410	lc.71787	mRNA	AY184222	lc.71803	mRNA	*
chr2	F.1918	AF147309	lc.71823	mRNA	M35198	lc.71824	mRNA
chr2	F.1919	BX648906	lc.71841	mRNA	X77494	lc.71843	mRNA	*
chr2	F.1920	U86782	lc.71861	mRNA	CR610996	lc.71864	mRNA
chr2	F.1921	BX648358	lc.71882	mRNA	U76833	lc.71885	mRNA
chr2	F.1922	AK123487	lc.71958	mRNA	AB082523	lc.71961	mRNA	*
chr2	F.1923	BC051759	lc.71975	mRNA	X82835	lc.71971	mRNA	*
chr2	F.1924	AK172775	lc.72017	mRNA	BC035245	lc.72021	mRNA	*
chr2	F.1925	AK093444	lc.72030	mRNA	AF251187	lc.72031	mRNA
chr2	F.1926	X69804	lc.72086	mRNA	AK001321	lc.72089	mRNA	*
chr2	F.1927	AF369908	lc.72111	mRNA	AK127400	lc.72113	mRNA
chr2	F.1928	CR595813	lc.72122	mRNA	AK023515	lc.72114	mRNA
chr2	F.1929	CR608108	lc.72132	mRNA	BC020676	lc.72134	mRNA	*
chr2	F.1930	BC029123	lc.72169	mRNA	AK095742	lc.72171	mRNA
chr2	F.1931	U78516	lc.72189	mRNA	AL157450	lc.72199	mRNA
chr2	F.1932	AF480461	lc.72205	mRNA	BC040565	lc.72211	mRNA	*
chr2	F.1933	U44029	lc.72243	mRNA	AY441957	lc.72246	mRNA	*
chr2	F.1934	BC046497	lc.72273	mRNA	CR607172	lc.72288	mRNA
chr2	F.1935	BC040657	lc.72312	mRNA	BC064661	lc.72314	mRNA
chr2	F.1936	BC047605	lc.72332	mRNA	BC034000	lc.72333	mRNA
chr2	F.1937	CR598849	lc.72360	mRNA	BC013438	lc.72362	mRNA
chr2	F.1938	AK123248	lc.72418	mRNA	BC062481	lc.72419	mRNA
chr2	F.1939	BX538254	lc.72421	mRNA	CR624706	lc.72425	mRNA	*
chr2	F.1940	BC070113	lc.72441	mRNA	AF525413	lc.72460	mRNA	*
chr2	F.1941	CR624412	lc.72508	mRNA	AK026877	lc.72523	mRNA
chr2	F.1942	X16983	lc.72511	mRNA	AY357073	lc.72528	mRNA	*
chr2	F.1943	AY327407	lc.72582	mRNA	AF119910	lc.72583	mRNA
chr2	F.1944	BC047413	lc.72675	mRNA	BC011904	lc.72682	mRNA	*
chr2	F.1945	BC066989	lc.72685	mRNA	AF395704	lc.72689	mRNA
chr2	F.1946	BC005083	lc.72697	mRNA	U66669	lc.72707	mRNA
chr2	F.1947	BC038507	lc.72735	mRNA	AK123493	lc.72741	mRNA
chr2	F.1948	BC062769	lc.72816	mRNA	AB037722	lc.72820	mRNA	*
chr2	F.1949	BC022453	lc.72875	mRNA	AK096309	lc.72867	mRNA
chr2	F.1950	BC021693	lc.72883	mRNA	AK093453	lc.72885	mRNA	*
chr2	F.1951	AK127514	lc.72886	mRNA	CR619533	lc.72896	mRNA
chr2	F.1952	AK096649	lc.72914	mRNA	AK056638	lc.72916	mRNA
chr2	F.1953	AK026208	lc.72937	mRNA	BX647677	lc.72940	mRNA	*
chr2	F.1954	BC033565	lc.72961	mRNA	BC047410	lc.72962	mRNA
chr2	F.1955	D13630	lc.72965	mRNA	AY245869	lc.72969	mRNA	*
chr2	F.1956	AF086164	lc.72974	mRNA	AK025184	lc.72975	mRNA	*
chr2	F.1957	X92185	lc.72994	mRNA	U40268	lc.73000	mRNA
chr2	F.1958	Y14039	lc.73005	mRNA	AB053312	lc.73008	mRNA	*
chr2	F.1959	CR614335	lc.73094	mRNA	AL833904	lc.73097	mRNA
chr2	F.1960	AB053309	lc.73101	mRNA	CR613990	lc.73108	mRNA
chr2	F.1961	BC033752	lc.73122	mRNA	CR591962	lc.73123	mRNA	*
chr2	F.1962	AF260261	lc.73126	mRNA	AK125205	lc.73130	mRNA	*
chr2	F.1963	AB053321	lc.73153	mRNA	AF085958	lc.73160	mRNA
chr2	F.1964	BC047484	lc.73195	mRNA	AK096585	lc.73196	mRNA	*
chr2	F.1965	X55545	lc.73265	mRNA	CR601624	lc.73267	mRNA
chr2	F.1966	AK125247	lc.73315	mRNA	CR608733	lc.73318	mRNA
chr2	F.1967	AK093658	lc.73363	mRNA	AK074441	lc.73365	mRNA	*
chr2	F.1968	AK056813	lc.73471	mRNA	AY219711	lc.73476	mRNA
chr2	F.1969	AY450391	lc.73479	mRNA	BX537590	lc.73482	mRNA	*
chr2	F.1970	BC021184	lc.73559	mRNA	AK057288	lc.73561	mRNA	*
chr2	F.1971	AK127618	lc.73567	mRNA	AK024261	lc.73568	mRNA
chr2	F.1972	AL080217	lc.73586	mRNA	AK001785	lc.73574	mRNA	*
chr2	F.1973	AK128393	lc.73588	mRNA	BC033255	lc.73590	mRNA
chr2	F.1974	BC036457	lc.73611	mRNA	AK090618	lc.73602	mRNA
chr2	F.1975	BC052750	lc.73614	mRNA	BC038211	lc.73605	mRNA	*
chr2	F.1976	BC006355	lc.73628	mRNA	BC042182	lc.73631	mRNA
chr2	F.1977	CR623638	lc.73632	mRNA	BC053849	lc.73647	mRNA
chr2	F.1978	AK093857	lc.73639	mRNA	AJ249977	lc.73656	mRNA
chr2	F.1979	AK092605	lc.73669	mRNA	AK125957	lc.73673	mRNA
chr2	F.1980	BC008948	lc.73699	mRNA	BC028370	lc.73705	mRNA	*
chr2	F.1981	CR622571	lc.73701	mRNA	CR626582	lc.73706	mRNA	*
chr2	F.1982	CR625347	lc.73712	mRNA	BC003040	lc.73713	mRNA
chr2	F.1983	AY603755	lc.73721	mRNA	AK097321	lc.73722	mRNA	*
chr2	F.1984	CR596918	lc.73734	mRNA	BC023531	lc.73726	mRNA
chr2	F.1985	AK092118	lc.73735	mRNA	AB014557	lc.73740	mRNA
chr2	F.1986	AK057009	lc.73768	mRNA	AY251280	lc.73769	mRNA
chr2	F.1987	BC008048	lc.73771	mRNA	CR593560	lc.73777	mRNA	*
chr2	F.1988	AF542512	lc.73779	mRNA	BC047944	lc.73788	mRNA	*
chr2	F.1989	BC017935	lc.73853	mRNA	BC014369	lc.73854	mRNA
chr2	F.1990	X80031	lc.73891	mRNA	BC035052	lc.73892	mRNA	*
chr2	F.1991	U36500	lc.73966	mRNA	BC033401	lc.73968	mRNA	*
chr2	F.1992	D44466	lc.74010	mRNA	BC063123	lc.74012	mRNA
chr2	F.1993	AL834174	lc.74061	mRNA	AL832765	lc.74063	mRNA	*
chr2	F.1994	AY176045	lc.74104	mRNA	BC037290	lc.74114	mRNA
chr2	F.1995	BC047714	lc.74146	mRNA	AJ583821	lc.74148	mRNA	*
chr2	F.1996	U89508	lc.74155	mRNA	BC024013	lc.74160	mRNA
chr2	F.1997	BX648877	lc.74187	mRNA	AK125250	lc.74191	mRNA
chr2	F.1998	AY033765	lc.74196	mRNA	AK026429	lc.74219	mRNA	*
chr2	F.1999	BC018494	lc.74235	mRNA	BC028699	lc.74236	mRNA	*
chr2	F.2000	U51205	lc.74248	mRNA	AK056246	lc.74250	mRNA
chr2	F.2001	BX648107	lc.74278	mRNA	AF130054	lc.74282	mRNA	*
chr2	F.2002	BC034308	lc.74312	mRNA	AB002345	lc.74314	mRNA	*
chr2	F.2003	X54232	lc.74385	mRNA	CR598098	lc.74386	mRNA
chr2	F.2004	BC036198	lc.74393	mRNA	BC036111	lc.74396	mRNA	*
chr2	F.2005	AK074062	lc.74447	mRNA	BX648184	lc.74442	mRNA
chr2	F.2006	Z50749	lc.74424	mRNA	CR749231	lc.74443	mRNA
chr2	F.2007	BC033559	lc.74467	mRNA	M64098	lc.74452	mRNA	*
chr2	F.2008	AB018336	lc.74471	mRNA	AK124871	lc.74473	mRNA
chr2	F.2009	AK125895	lc.74481	mRNA	CR614826	lc.74475	mRNA	*
chr2	F.2010	AF174487	lc.74485	mRNA	CR619343	lc.74487	mRNA
chr2	F.2011	CR624104	lc.74496	mRNA	BC069235	lc.74498	mRNA	*
chr2	F.2012	AK022132	lc.74500	mRNA	X54729	lc.74511	mRNA
chr2	F.2013	AK091038	lc.74521	mRNA	BC038567	lc.74526	mRNA	*
chr3	E.4362	AK130917	lc.74577	mRNA	BE041831	lc.74579	EST
chr3	E.4363	AY090737	lc.74583	mRNA	BM920658	lc.74589	EST
chr3	E.4364	AY358312	lc.74612	mRNA	BM969944	lc.74610	EST
chr3	E.4365	CR621260	lc.74649	mRNA	BM745591	lc.74653	EST
chr3	E.4366	AK092900	lc.74657	mRNA	BG501732	lc.74661	EST
chr3	E.4367	D86967	lc.74663	mRNA	AW298685	lc.74666	EST
chr3	E.4368	AF279782	lc.74676	mRNA	AA442444	lc.74680	EST
chr3	E.4369	BG216815	lc.74714	EST	CR598315	lc.74718	mRNA
chr3	E.4370	CR627408	lc.74741	mRNA	AA642469	lc.74745	EST	*
chr3	E.4371	BX365569	lc.74778	EST	CR620907	lc.74812	mRNA
chr3	E.4372	CF264800	lc.74851	EST	CR592819	lc.74847	mRNA
chr3	E.4373	BG204651	lc.74861	EST	X63575	lc.74862	mRNA
chr3	E.4374	BX096211	lc.74866	EST	AK093398	lc.74867	mRNA
chr3	E.4375	BC057291	lc.74873	mRNA	AV651662	lc.74878	EST
chr3	E.4376	BC060802	lc.74891	mRNA	BP270201	lc.74887	EST
chr3	E.4377	BM670327	lc.74903	EST	AK129717	lc.74910	mRNA
chr3	E.4378	AA835660	lc.74920	EST	AK092776	lc.74921	mRNA
chr3	E.4379	CR622226	lc.74933	mRNA	AI978555	lc.74941	EST
chr3	E.4380	BG623982	lc.74971	EST	AY653734	lc.74972	mRNA
chr3	E.4381	AK025890	lc.74988	mRNA	BX104155	lc.74992	EST
chr3	E.4382	AW297298	lc.74998	EST	CR606596	lc.74999	mRNA
chr3	E.4383	BM091552	lc.75005	EST	CR596652	lc.75006	mRNA
chr3	E.4384	W79589	lc.75011	EST	D21089	lc.75013	mRNA
chr3	E.4385	CN272176	lc.75019	EST	AB051506	lc.75023	mRNA	*
chr3	E.4386	BC038406	lc.75039	mRNA	BX399998	lc.75042	EST
chr3	E.4387	BI018677	lc.75058	EST	BC039246	lc.75050	mRNA
chr3	E.4388	BC035167	lc.75087	mRNA	BU731892	lc.75081	EST
chr3	E.4389	AW628930	lc.75088	EST	AK128401	lc.75082	mRNA
chr3	E.4390	CD557639	lc.75093	EST	CR609501	lc.75096	mRNA
chr3	E.4391	AK096254	lc.75099	mRNA	BF507583	lc.75100	EST
chr3	E.4392	AK094780	lc.75117	mRNA	BQ447184	lc.75125	EST
chr3	E.4393	AV726649	lc.75130	EST	BC010181	lc.75131	mRNA	*
chr3	E.4394	CR616590	lc.75132	mRNA	BF732460	lc.75143	EST
chr3	E.4395	T94190	lc.75134	EST	AK024164	lc.75148	mRNA
chr3	E.4396	BC036392	lc.75163	mRNA	BG227986	lc.75164	EST	*
chr3	E.4397	BM997945	lc.75173	EST	CR619208	lc.75178	mRNA
chr3	E.4398	BM984180	lc.75193	EST	M97287	lc.75194	mRNA
chr3	E.4399	U57317	lc.75218	mRNA	BM680886	lc.75224	EST
chr3	E.4400	BU156169	lc.75226	EST	BC017867	lc.75227	mRNA
chr3	E.4401	CR738568	lc.75236	EST	BC007212	lc.75241	mRNA	*
chr3	E.4402	BC022332	lc.75260	mRNA	BG010339	lc.75261	EST
chr3	E.4403	CR622042	lc.75272	mRNA	AA358695	lc.75281	EST	*
chr3	E.4404	BX537786	lc.75298	mRNA	BU607635	lc.75291	EST
chr3	E.4405	CB994391	lc.75303	EST	X74497	lc.75317	mRNA
chr3	E.4406	CD014022	lc.75324	EST	X68060	lc.75327	mRNA	*
chr3	E.4407	BI754490	lc.75338	EST	CR611129	lc.75340	mRNA
chr3	E.4408	AW173098	lc.75360	EST	BC047650	lc.75362	mRNA
chr3	E.4409	CR624823	lc.75374	mRNA	BU102033	lc.75375	EST
chr3	E.4410	AK097311	lc.75394	mRNA	AW138602	lc.75398	EST
chr3	E.4411	M85079	lc.75403	mRNA	AV709225	lc.75407	EST
chr3	E.4412	AY074880	lc.75420	mRNA	BF512149	lc.75423	EST
chr3	E.4413	BX103488	lc.75427	EST	AF392451	lc.75428	mRNA
chr3	E.4414	D42047	lc.75435	mRNA	BU675832	lc.75436	EST	*
chr3	E.4415	AK022576	lc.75455	mRNA	BG187868	lc.75456	EST	*
chr3	E.4416	BQ027833	lc.75467	EST	M34423	lc.75469	mRNA
chr3	E.4417	AL535858	lc.75492	EST	BC047235	lc.75484	mRNA
chr3	E.4418	AA326363	lc.75503	EST	AB014527	lc.75505	mRNA
chr3	E.4419	AW360877	lc.75554	EST	AF115509	lc.75557	mRNA
chr3	E.4420	BC004300	lc.75602	mRNA	AA813435	lc.75603	EST
chr3	E.4421	BC008726	lc.75613	mRNA	AI990135	lc.75618	EST	*
chr3	E.4422	AA446997	lc.75646	EST	AF188679	lc.75648	mRNA
chr3	E.4423	AI807563	lc.75664	EST	BC038949	lc.75665	mRNA
chr3	E.4424	CR619847	lc.75676	mRNA	BU738835	lc.75678	EST
chr3	E.4425	CR610306	lc.75681	mRNA	AL709910	lc.75686	EST
chr3	E.4426	BC071913	lc.75706	mRNA	BE076747	lc.75708	EST
chr3	E.4427	BX333007	lc.75725	EST	BC040739	lc.75728	mRNA
chr3	E.4428	BQ130610	lc.75738	EST	AK000581	lc.75740	mRNA
chr3	E.4429	BU431659	lc.75745	EST	AK025048	lc.75747	mRNA
chr3	E.4430	CR594881	lc.75746	mRNA	CB306929	lc.75751	EST
chr3	E.4431	BC028133	lc.75760	mRNA	BM544754	lc.75762	EST
chr3	E.4432	AK056819	lc.75764	mRNA	AA620928	lc.75767	EST
chr3	E.4433	AK127065	lc.75775	mRNA	AI769936	lc.75785	EST
chr3	E.4434	AA057419	lc.75805	EST	CR612196	lc.75807	mRNA
chr3	E.4435	CB130788	lc.75827	EST	AL832508	lc.75828	mRNA	*
chr3	E.4436	BC021958	lc.75846	mRNA	BQ028440	lc.75853	EST
chr3	E.4437	AW294465	lc.75859	EST	AK057855	lc.75860	mRNA
chr3	E.4438	BC047231	lc.75865	mRNA	AA448155	lc.75872	EST
chr3	E.4439	BU679842	lc.75875	EST	BC052953	lc.75876	mRNA
chr3	E.4440	N50104	lc.75879	EST	BC063582	lc.75880	mRNA
chr3	E.4441	X07289	lc.75893	mRNA	CN478949	lc.75886	EST
chr3	E.4442	AK054613	lc.75901	mRNA	BM151377	lc.75903	EST
chr3	E.4443	BI822002	lc.75924	EST	AY026461	lc.75931	mRNA
chr3	E.4444	CR749564	lc.75955	mRNA	BF942696	lc.75959	EST
chr3	E.4445	CD174383	lc.76014	EST	AK092598	lc.76015	mRNA
chr3	E.4446	X68596	lc.76020	mRNA	AL709709	lc.76025	EST
chr3	E.4447	BM920594	lc.76027	EST	BC020830	lc.76030	mRNA
chr3	E.4448	AI917656	lc.76033	EST	BX649110	lc.76034	mRNA
chr3	E.4449	BX537953	lc.76050	mRNA	BI559794	lc.76043	EST
chr3	E.4450	CR743859	lc.76068	EST	U66615	lc.76069	mRNA
chr3	E.4451	BC038417	lc.76077	mRNA	AW002534	lc.76080	EST
chr3	E.4452	BE263851	lc.76086	EST	U19727	lc.76093	mRNA
chr3	E.4453	BX382639	lc.76147	EST	AF231023	lc.76143	mRNA	*
chr3	E.4454	BX647890	lc.76173	mRNA	AW410854	lc.76164	EST
chr3	E.4455	AL162034	lc.76176	mRNA	AV694434	lc.76167	EST
chr3	E.4456	BC011710	lc.76178	mRNA	BU617691	lc.76183	EST
chr3	E.4457	BI461872	lc.76229	EST	S77512	lc.76226	mRNA	*
chr3	E.4458	BI520204	lc.76255	EST	L13852	lc.76283	mRNA
chr3	E.4459	X15088	lc.76312	mRNA	C20696	lc.76314	EST
chr3	E.4460	BC016995	lc.76318	mRNA	AI369702	lc.76322	EST
chr3	E.4461	BQ686738	lc.76335	EST	AK092449	lc.76336	mRNA
chr3	E.4462	AA868592	lc.76348	EST	AF042792	lc.76343	mRNA
chr3	E.4463	AL137466	lc.76361	mRNA	AI094545	lc.76357	EST
chr3	E.4464	M83751	lc.76377	mRNA	AA416605	lc.76378	EST	*
chr3	E.4465	AK122683	lc.76391	mRNA	AW296852	lc.76390	EST
chr3	E.4466	CD014147	lc.76439	EST	Y17169	lc.76431	mRNA
chr3	E.4467	AA359864	lc.76446	EST	CR616060	lc.76448	mRNA
chr3	E.4468	AK074215	lc.76451	mRNA	AI936688	lc.76454	EST
chr3	E.4469	BC022002	lc.76466	mRNA	BU676850	lc.76470	EST
chr3	E.4470	X67055	lc.76503	mRNA	AI217864	lc.76504	EST
chr3	E.4471	BG187723	lc.76525	EST	BC014614	lc.76527	mRNA
chr3	E.4472	BC043350	lc.76532	mRNA	AW196443	lc.76533	EST
chr3	E.4473	AI014526	lc.76535	EST	BX647248	lc.76536	mRNA	*
chr3	E.4474	BX485862	lc.76539	EST	CR602138	lc.76540	mRNA
chr3	E.4475	CD609471	lc.76543	EST	AK094507	lc.76562	mRNA	*
chr3	E.4476	BI753834	lc.76585	EST	AK092143	lc.76580	mRNA	*
chr3	E.4477	AW139463	lc.76596	EST	AK090582	lc.76598	mRNA
chr3	E.4478	BF477859	lc.76607	EST	AB002376	lc.76608	mRNA
chr3	E.4479	BU662208	lc.76621	EST	BC068513	lc.76622	mRNA
chr3	E.4480	CN341726	lc.76652	EST	BC040291	lc.76654	mRNA	*
chr3	E.4481	CR618796	lc.76681	mRNA	AA905407	lc.76686	EST
chr3	E.4482	AY274811	lc.76706	mRNA	AW975495	lc.76712	EST
chr3	E.4483	BQ026273	lc.76714	EST	X57778	lc.76715	mRNA	*
chr3	E.4484	CR613146	lc.76716	mRNA	CA311239	lc.76718	EST
chr3	E.4485	BF960374	lc.76721	EST	CR617615	lc.76726	mRNA
chr3	E.4486	BC048961	lc.76764	mRNA	BX499746	lc.76788	EST
chr3	E.4487	CN308561	lc.76782	EST	BC022464	lc.76798	mRNA
chr3	E.4488	AJ000517	lc.76838	mRNA	CN267586	lc.76839	EST
chr3	E.4489	BX089101	lc.76925	EST	AF401654	lc.76928	mRNA	*
chr3	E.4490	AK096640	lc.76943	mRNA	BF512449	lc.76945	EST
chr3	E.4491	AB074132	lc.76950	EST	CR592655	lc.76952	mRNA
chr3	E.4492	AI968045	lc.76977	EST	L01042	lc.76981	mRNA	*
chr3	E.4493	AA170811	lc.76983	EST	CR598743	lc.76985	mRNA
chr3	E.4494	CR611485	lc.76988	mRNA	AV715318	lc.76990	EST
chr3	E.4495	AL039157	lc.76995	EST	AB023230	lc.77002	mRNA
chr3	E.4496	AL110195	lc.77009	mRNA	BQ028087	lc.77015	EST
chr3	E.4497	BU674658	lc.77027	EST	AK026898	lc.77029	mRNA
chr3	E.4498	BF810761	lc.77040	EST	BX647485	lc.77041	mRNA
chr3	E.4499	BE092534	lc.77071	EST	AK024962	lc.77058	mRNA
chr3	E.4500	BI460390	lc.77031	EST	AK025793	lc.77066	mRNA
chr3	E.4501	CA749003	lc.77088	EST	AK097190	lc.77089	mRNA
chr3	E.4502	BM673656	lc.77098	EST	BC014959	lc.77099	mRNA
chr3	E.4503	CR606592	lc.77113	mRNA	BE674437	lc.77114	EST	*
chr3	E.4504	BI767720	lc.77134	EST	AK022258	lc.77132	mRNA
chr3	E.4505	BG720582	lc.77144	EST	AB040929	lc.77145	mRNA
chr3	E.4506	AL525104	lc.77166	EST	AF226994	lc.77172	mRNA
chr3	E.4507	AB046788	lc.77179	mRNA	BG115280	lc.77180	EST
chr3	E.4508	BE622347	lc.77192	EST	BC017743	lc.77195	mRNA
chr3	E.4509	CA440361	lc.77193	EST	BC043430	lc.77196	mRNA
chr3	E.4510	BX648344	lc.77206	mRNA	BG493305	lc.77208	EST
chr3	E.4511	CN478666	lc.77216	EST	L07956	lc.77218	mRNA
chr3	E.4512	AL834270	lc.77229	mRNA	BG207635	lc.77231	EST
chr3	E.4513	BX538255	lc.77240	mRNA	BF514751	lc.77241	EST
chr3	E.4514	N69368	lc.77252	EST	CR600157	lc.77253	mRNA
chr3	E.4515	AK092565	lc.77318	mRNA	BF061665	lc.77323	EST
chr3	E.4516	AK095728	lc.77325	mRNA	BX426010	lc.77326	EST
chr3	E.4517	BC024239	lc.77331	mRNA	AI183519	lc.77334	EST	*
chr3	E.4518	X64988	lc.77341	mRNA	AA609350	lc.77342	EST
chr3	E.4519	BE838817	lc.77347	EST	BC001757	lc.77350	mRNA	*
chr3	E.4520	BC069437	lc.77352	mRNA	CD641066	lc.77353	EST
chr3	E.4521	R91839	lc.77357	EST	Z28409	lc.77358	mRNA	*
chr3	E.4522	CF593638	lc.77360	EST	BC029658	lc.77366	mRNA	*
chr3	E.4523	CN479515	lc.77403	EST	AK126064	lc.77389	mRNA
chr3	E.4524	BC040355	lc.77418	mRNA	CA433569	lc.77421	EST	*
chr3	E.4525	CR623738	lc.77424	mRNA	CB132157	lc.77426	EST
chr3	E.4526	BX109496	lc.77428	EST	BX648726	lc.77430	mRNA
chr3	E.4527	CR626199	lc.77440	mRNA	CA450560	lc.77442	EST
chr3	E.4528	CR610067	lc.77443	mRNA	R53762	lc.77471	EST
chr3	E.4529	BU179261	lc.77450	EST	M94314	lc.77472	mRNA	*
chr3	E.4530	BC031261	lc.77484	mRNA	BX951423	lc.77486	EST
chr3	E.4531	Y10183	lc.77502	mRNA	BU561742	lc.77503	EST	*
chr3	E.4532	AU118908	lc.77524	EST	U26710	lc.77525	mRNA
chr3	E.4533	BI916143	lc.77542	EST	BC045680	lc.77552	mRNA	*
chr3	E.4534	AF454941	lc.77559	mRNA	AI378046	lc.77561	EST
chr3	E.4535	AF052174	lc.77570	mRNA	AW296574	lc.77571	EST	*
chr3	E.4536	BG708553	lc.77582	EST	X69398	lc.77587	mRNA
chr3	E.4537	BC035971	lc.77597	mRNA	BU680122	lc.77600	EST
chr3	E.4538	AA766197	lc.77605	EST	AL713689	lc.77606	mRNA
chr3	E.4539	BC063882	lc.77607	mRNA	BU678657	lc.77612	EST
chr3	E.4540	AW337860	lc.77617	EST	AF110003	lc.77618	mRNA
chr3	E.4541	BF966326	lc.77620	EST	BC050307	lc.77622	mRNA
chr3	E.4542	BC022563	lc.77625	mRNA	BE898147	lc.77627	EST
chr3	E.4543	AK056141	lc.77657	mRNA	CR748194	lc.77658	EST
chr3	E.4544	AL137663	lc.77670	mRNA	CN301715	lc.77661	EST
chr3	E.4545	CR600116	lc.77674	mRNA	AA365878	lc.77676	EST
chr3	E.4546	BC017064	lc.77678	mRNA	AA938710	lc.77682	EST
chr3	E.4547	BG217921	lc.77686	EST	AK128084	lc.77687	mRNA
chr3	E.4548	CR620294	lc.77691	mRNA	BG193613	lc.77696	EST
chr3	E.4549	BI561506	lc.77701	EST	CR623472	lc.77703	mRNA
chr3	E.4550	CA443296	lc.77709	EST	BX647817	lc.77710	mRNA
chr3	E.4551	CR594357	lc.77719	mRNA	CB242667	lc.77723	EST	*
chr3	E.4552	BI916951	lc.77736	EST	AK096271	lc.77730	mRNA
chr3	E.4553	BC075829	lc.77740	mRNA	BX099436	lc.77745	EST	*
chr3	E.4554	BX108680	lc.77749	EST	AK056472	lc.77751	mRNA
chr3	E.4555	AK000181	lc.77756	mRNA	AA311322	lc.77763	EST
chr3	E.4556	BM560347	lc.77786	EST	BC012731	lc.77776	mRNA	*
chr3	E.4557	BE613628	lc.77787	EST	AF509494	lc.77791	mRNA	*
chr3	E.4558	AL833175	lc.77802	mRNA	CA442248	lc.77806	EST
chr3	E.4559	BU618515	lc.77812	EST	AK022228	lc.77815	mRNA
chr3	E.4560	BF115192	lc.77846	EST	BC010934	lc.77847	mRNA
chr3	E.4561	AF119886	lc.77852	mRNA	AA464297	lc.77853	EST
chr3	E.4562	BX648458	lc.77859	mRNA	BX118079	lc.77863	EST
chr3	E.4563	BI829854	lc.77908	EST	AK097667	lc.77912	mRNA
chr3	E.4564	CR624397	lc.77914	mRNA	CB241811	lc.77916	EST
chr3	E.4565	CR742664	lc.77918	EST	AK001006	lc.77919	mRNA
chr3	E.4566	AB033030	lc.77920	mRNA	CA442651	lc.77926	EST
chr3	E.4567	CR622651	lc.77935	mRNA	BF438427	lc.77938	EST
chr3	E.4568	CR619583	lc.77939	mRNA	N32218	lc.77942	EST	*
chr3	E.4569	BC063883	lc.77947	mRNA	BF431638	lc.77950	EST	*
chr3	E.4570	U37591	lc.77952	mRNA	BM955563	lc.77956	EST	*
chr3	E.4571	AK055558	lc.77958	mRNA	AA454135	lc.77962	EST
chr3	E.4572	AW297331	lc.77967	EST	BX640779	lc.77969	mRNA
chr3	E.4573	AI870280	lc.77972	EST	BC000251	lc.77973	mRNA
chr3	E.4574	AW503398	lc.77983	EST	BC013757	lc.77986	mRNA
chr3	E.4575	CA414235	lc.77991	EST	U06863	lc.77994	mRNA	*
chr3	E.4576	BC070285	lc.77999	mRNA	CR739981	lc.78000	EST
chr3	E.4577	AV659158	lc.78001	EST	Z75048	lc.78002	mRNA
chr3	E.4578	BU674839	lc.78004	EST	BX647664	lc.78005	mRNA
chr3	E.4579	S67859	lc.78007	mRNA	BX099808	lc.78009	EST
chr3	E.4580	BG197279	lc.78013	EST	AY032677	lc.78014	mRNA
chr3	E.4581	AV654608	lc.78030	EST	X16663	lc.78019	mRNA
chr3	E.4582	AA433953	lc.78031	EST	BX537520	lc.78022	mRNA	*
chr3	E.4583	S78203	lc.78047	mRNA	AW362800	lc.78049	EST
chr3	E.4584	CA312450	lc.78052	EST	AY672837	lc.78054	mRNA
chr3	E.4585	U20760	lc.78059	mRNA	AA297525	lc.78066	EST
chr3	E.4586	X05978	lc.78067	mRNA	BG206762	lc.78068	EST
chr3	E.4587	AA631009	lc.78069	EST	BC062725	lc.78070	mRNA
chr3	E.4588	BI460077	lc.78072	EST	S75295	lc.78077	mRNA	*
chr3	E.4589	BX111622	lc.78086	EST	AL833665	lc.78095	mRNA
chr3	E.4590	BX648267	lc.78093	mRNA	AA922540	lc.78089	EST
chr3	E.4591	AK097515	lc.78098	mRNA	BX111306	lc.78100	EST
[truncated: 8,078 more rows]
