# Supplementary material for: Sense-antisense pairs in mammals: functional and evolutionary considerations
Source: Genome Biol. 2007 Mar 19;8(3):R40. doi: 10.1186/gb-2007-8-3-r40 (PMC1868933; doi:10.1186/gb-2007-8-3-r40)
Supplement: Additional data file 5 — All S-AS pairs conserved between human and mouse using the three strategies described in the text. [file gb-2007-8-3-r40-S5.zip]

Archive with 3 entries (3 files):
- Additional_data_file5_190_pairs.doc
- Additional_data_file5_1136_pairs.doc
- Additional_data_file5_736_pairs.doc
